# Supplementary material for: Random fractal-enabled physical unclonable functions with dynamic AI authentication
Source: Nat Commun. 2023 Apr 17;14:2185. doi: 10.1038/s41467-023-37588-5 (PMC10110537; doi:10.1038/s41467-023-37588-5)
Supplement: Supplementary file 4 — Source Data [file 41467_2023_37588_MOESM4_ESM.xlsx]

## Sheet: Fig 2f
Cross-sectional profile along the diameter
Distance (μm）	Height（μm)
0	0
0.125	0.00136
0.25	0.00129
0.375	0.00194
0.5	0.00187
0.625	0.00323
0.75	0.00316
0.875	0.00309
1	0.00303
1.125	0.00367
1.25	0.00361
1.375	0.00496
1.5	0.0049
1.625	0.00412
1.75	0.00405
1.875	0.00541
2	0.00534
2.125	0.00527
2.25	0.00521
2.375	0.00514
2.5	0.00507
2.625	0.00501
2.75	0.00423
2.875	0.00416
3	0.00409
3.125	0.00403
3.25	0.00396
3.375	0.00389
3.5	0.00383
3.625	0.00234
3.75	0.00227
3.875	0.0022
4	0.00142
4.125	0.00136
4.25	0.00129
4.375	0.00122
4.5	0.00258
4.625	0.00251
4.75	0.00245
4.875	0.00238
5	0.0016
5.125	0.00154
5.25	0.00147
5.375	0.0014
5.5	0.00134
5.625	0.00127
5.75	0.0012
5.875	0.00113
6	0.00107
6.125	0.001
6.25	0.000222536
6.375	0.000155775
6.5	-0.00134
6.625	-0.0014
6.75	-0.00147
6.875	0.00131
7	0.0162
7.125	0.0553
7.25	0.1179
7.375	0.19688
7.5	0.27586
7.625	0.35199
7.75	0.42883
7.875	0.49214
8	0.52981
8.125	0.53829
8.25	0.52113
8.375	0.49045
8.5	0.44908
8.625	0.40771
8.75	0.3699
8.875	0.33494
9	0.30425
9.125	0.28211
9.25	0.27136
9.375	0.2834
9.5	0.30754
9.625	0.33596
9.75	0.36794
9.875	0.40277
10	0.43973
10.125	0.47812
10.25	0.5044
10.375	0.51858
10.5	0.53061
10.625	0.53625
10.75	0.5376
10.875	0.53398
11	0.52251
11.125	0.49895
11.25	0.46185
11.375	0.40695
11.5	0.33425
11.625	0.25941
11.75	0.18884
11.875	0.12326
12	0.06765
12.125	0.02486
12.25	0.000578594
12.375	-0.0059
12.5	-0.00525
12.625	-0.00532
12.75	-0.00254
12.875	-0.0026
13	-0.00125
13.125	-0.000600847
13.25	4.45072e-05
13.375	0.000689862
13.5	0.00134
13.625	0.00127
13.75	0.0012
13.875	0.00113
14	0.00107
14.125	0.001
14.25	0.000934651
14.375	0.000867891
14.5	0.00080113
14.625	0.00145
14.75	0.00138
14.875	0.00131
15	0.00125
15.125	0.00118
15.25	0.00111
15.375	0.00105
15.5	0.000979159
15.625	0.000912398
15.75	0.000845637
15.875	6.67608e-05
16	0
16.125	-0.0014
16.25	-0.00138
16.375	-0.00136
16.5	-0.00134
16.625	-0.00132
16.75	-0.0013
16.875	-0.000564417
17	-0.000543318
17.125	-0.00195
17.25	-0.00193
17.375	-0.000480018
17.5	-0.000458919
17.625	-0.000437819
17.75	-0.000416719
17.875	-0.00111
18	-0.00109
18.125	-0.00107
18.25	-0.00104
18.375	0.000400895
18.5	0.000421994
18.625	0.000443094
18.75	0.000464194
18.875	0.000485293
19	0.00193
19.125	0.00124
19.25	0.00126
19.375	0.00128
19.5	0.0013
19.625	0.00132
19.75	0.00277
19.875	0.00279
20	0.00281
20.125	0.00283
20.25	0.00285
20.375	0.00287
20.5	0.0029
20.625	0.0022
20.75	0.00223
20.875	0.00225
21	0.00227
21.125	0.00229
21.25	0.00231
21.375	0.000907288
21.5	-0.00121
21.625	0.000949487
21.75	0.02376
21.875	0.07576
22	0.14415
22.125	0.22037
22.25	0.29587
22.375	0.37636
22.5	0.45543
22.625	0.51384
22.75	0.54235
22.875	0.55519
23	0.55592
23.125	0.55238
23.25	0.53958
23.375	0.50115
23.5	0.43352
23.625	0.35663
23.75	0.27832
23.875	0.20286
24	0.12668
24.125	0.05834
24.25	0.01492
24.375	0.00141
24.5	-0.000701565
24.625	-0.000680466
24.75	0.000764865
24.875	0.00221
25	0.00223
25.125	0.00368
25.25	0.00441
25.375	0.00514
25.5	0.00659
25.625	0.00661
25.75	0.00663
25.875	0.00808
26	0.0081
26.125	0.00812
26.25	0.00956
26.375	0.00958
26.5	0.00961
26.625	0.01034
26.75	0.01036
26.875	0.01038
27	0.0104
27.125	0.009
27.25	0.0076
27.375	0.00334
27.5	-0.000907288
27.625	-0.00373
27.75	-0.00514
27.875	-0.00725
28	-0.00866
28.125	-0.00792
28.25	-0.00434
28.375	0.00209
28.5	0.01279
28.625	0.02634
28.75	0.04702
28.875	0.0684
29	0.08907
29.125	0.10547
29.25	0.11974
29.375	0.12759
29.5	0.13331
29.625	0.13262
29.75	0.12409
29.875	0.11343
30	0.10348
30.125	0.08784
30.25	0.07006
30.375	0.05014
30.5	0.02737
30.625	0.01244
30.75	-0.000358695
30.875	-0.0096
31	-0.01242
31.125	-0.01311
31.25	-0.01309
31.375	-0.01093
31.5	-0.00878
31.625	-0.00662
31.75	-0.00517
31.875	-0.00373
32	-0.003
32.125	-0.00155
32.25	-0.000817614
32.375	-8.43989e-05
32.5	0.000648816
32.625	0.000669916
32.75	0.000691016
32.875	0
33	-0.00159
33.125	-0.00319
33.25	-0.00549
33.375	-0.00566
33.5	-0.00512
33.625	-0.00457
33.75	-0.00403
33.875	-0.00349
34	-0.00295
34.125	-0.0024
34.25	-0.00328
34.375	-0.00345
34.5	-0.00362
34.625	-0.00237
34.75	-0.00111
34.875	-0.000568668
35	-0.000737731
35.125	-0.00162
35.25	-0.00179
35.375	-0.00267
35.5	-0.00284
35.625	-0.00301
35.75	-0.00104
35.875	0.00164
36	0.00432
36.125	0.00629
36.25	0.00754
36.375	0.0088
36.5	0.00863
36.625	0.00846
36.75	0.009
36.875	0.00954
37	0.00938
37.125	0.00992
37.25	0.00975
37.375	0.00958
37.5	0.00941
37.625	0.00924
37.75	0.00907
37.875	0.00962
38	0.01016
38.125	0.00999
38.25	0.00911
38.375	0.00894
38.5	0.00877
38.625	0.0086
38.75	0.00843
38.875	0.00826
39	0.00952
39.125	0.00935
39.25	0.00918
39.375	0.00972
39.5	0.00955
39.625	0.00939
39.75	0.00922
39.875	0.00976
40	0.00888
40.125	0.00871
40.25	0.00854
40.375	0.01051
40.5	0.01034
40.625	0.01017
40.75	0.01
40.875	0.01054
41	0.01037
41.125	0.01021
41.25	0.01004
41.375	0.00987
41.5	0.0097
41.625	0.0081
41.75	0.00438
41.875	-0.000778716
42	0.00831
42.125	0.05799
42.25	0.13686
42.375	0.22286
42.5	0.30387
42.625	0.39272
42.75	0.48584
42.875	0.56471
43	0.60442
43.125	0.60995
43.25	0.59696
43.375	0.56902
43.5	0.5304
43.625	0.4875
43.75	0.43677
43.875	0.38248
44	0.32036
44.125	0.26037
44.25	0.20893
44.375	0.16604
44.5	0.121
44.625	0.08024
44.75	0.04447
44.875	0.01938
45	0.00496
45.125	-0.00802
45.25	-0.01745
45.375	-0.01833
45.5	-0.01708
45.625	-0.01653
45.75	-0.01457
45.875	-0.0126
46	-0.00778
46.125	0.00202
46.25	0.01538
46.375	0.03586
46.5	0.05919
46.625	0.09249
46.75	0.13861
46.875	0.1947
47	0.26005
47.125	0.32468
47.25	0.38575
47.375	0.44398
47.5	0.49294
47.625	0.52482
47.75	0.53248
47.875	0.496
48	0.42462
48.125	0.34042
48.25	0.25907
48.375	0.18199
48.5	0.10705
48.625	0.0435
48.75	0.00345
48.875	-0.00953
49	-0.01042
49.125	-0.00845
49.25	-0.00648
49.375	-0.00451
49.5	-0.00326
49.625	-0.00343
49.75	-0.00217
49.875	-0.000917041
50	-0.00109
50.125	0.000169063
50.25	0
50.375	-8.95231e-05
50.5	0.00125
50.625	0.00116
50.75	0.00107
50.875	0.000976615
51	0.00231
51.125	0.00151
51.25	0.00213
51.375	0.00347
51.5	0.00267
51.625	0.00258
51.75	0.00249
51.875	0.0024
52	0.00231
52.125	0.00222
52.25	0.00213
52.375	0.00204
52.5	0.00124
52.625	0.00257
52.75	0.00248
52.875	0.00239
53	0.0023
53.125	0.00221
53.25	0.00355
53.375	0.00346
53.5	0.00337
53.625	0.00328
53.75	0.00248
53.875	0.00239
54	0.0023
54.125	0.00221
54.25	0.000695838
54.375	0.000606315
54.5	-0.000907438
54.625	-0.00242
54.75	-0.00536
54.875	-0.0083
55	-0.01124
55.125	-0.01132
55.25	-0.00501
55.375	0.01128
55.5	0.03683
55.625	0.06523
55.75	0.09505
55.875	0.12344
56	0.15041
56.125	0.16955
56.25	0.17231
56.375	0.16011
56.5	0.13652
56.625	0.1108
56.75	0.08436
56.875	0.05721
57	0.0322
57.125	0.01359
57.25	0.00353
57.375	0.000594108
57.5	0.000504585
57.625	0.000415061
57.75	0.000325538
57.875	0.000948131
58	0.000858608
58.125	0.00148
58.25	0.0021
58.375	0.0013
58.5	0.000500515
58.625	0.00112
58.75	-0.0011
58.875	-0.00618
59	-0.01196
59.125	-0.01348
59.25	-0.00146
59.375	0.01839
59.5	0.04892
59.625	0.08728
59.75	0.13633
59.875	0.18894
60	0.23656
60.125	0.26709
60.25	0.29193
60.375	0.30893
60.5	0.31881
60.625	0.31872
60.75	0.31792
60.875	0.31712
61	0.31631
61.125	0.31266
61.25	0.30973
61.375	0.30821
61.5	0.30741
61.625	0.30162
61.75	0.29869
61.875	0.30643
62	0.33198
62.125	0.36393
62.25	0.39874
62.375	0.43568
62.5	0.47333
62.625	0.50956
62.75	0.53226
62.875	0.53501
63	0.51499
63.125	0.45223
63.25	0.37238
63.375	0.29396
63.5	0.21981
63.625	0.14353
63.75	0.07222
63.875	0.01588
64	-0.0013
64.125	-0.00139
64.25	-0.00148
64.375	-0.000858608
64.5	-0.000236015
64.625	0.000386577
64.75	0.000297054
64.875	0.000207531
65	0.000118008
65.125	2.84846e-05
65.25	-6.10385e-05
65.375	-0.000150562
65.5	-0.000240085
65.625	-0.00104
65.75	-0.00113
65.875	-0.00264
66	-0.00701
66.125	-0.01279
66.25	-0.01502
66.375	0.00697
66.5	0.05032
66.625	0.10862
66.75	0.17476
66.875	0.24659
67	0.32555
67.125	0.40379
67.25	0.45925
67.375	0.49263
67.5	0.51176
67.625	0.52022
67.75	0.52369
67.875	0.52574
68	0.52778
68.125	0.52841
68.25	0.52832
68.375	0.52965
68.5	0.52458
68.625	0.50597
68.75	0.47028
68.875	0.40966
69	0.33408
69.125	0.25922
69.25	0.1865
69.375	0.1152
69.5	0.05529
69.625	0.01318
69.75	-0.004
69.875	-0.00622
70	-0.00489
70.125	-0.00498
70.25	-0.00507
70.375	-0.00444
70.5	-0.0024
70.625	-0.00249
70.75	-0.00258
70.875	-0.00124
71	-0.00133
71.125	-0.00142
71.25	-0.00151
71.375	-0.000174977
71.5	-0.0002645
71.625	-0.000354023
71.75	0.000268569
71.875	0.000179046
72	8.95231e-05
72.125	0
72.25	-2.63746e-05
72.375	-5.27493e-05
72.5	-0.0015
72.625	-0.00153
72.75	-0.00156
72.875	-0.00158
73	-0.00232
73.125	-0.00235
73.25	-0.00237
73.375	-0.0024
73.5	-0.00243
73.625	-0.00388
73.75	-0.0039
73.875	-0.00535
74	-0.00752
74.125	-0.00826
74.25	-0.00971
74.375	-0.01116
74.5	-0.01118
74.625	-0.01121
74.75	-0.01266
74.875	-0.01269
75	-0.012
75.125	-0.01203
75.25	-0.01063
75.375	-0.00923
75.5	-0.00926
75.625	-0.00715
75.75	-0.00575
75.875	-0.00435
76	-0.00438
76.125	-0.0044
76.25	-0.00301
76.375	-0.00303
76.5	-0.00235
76.625	-0.00237
76.75	-0.000975862
76.875	-0.001
77	-0.00103
77.125	0.000369245
77.25	0.00034287
77.375	0.00103
77.5	0.00171
77.625	0.00169
77.75	0.00166
77.875	0.00164
78	0.00161
78.125	0.00158
78.25	0.00156
78.375	0.00153
78.5	0.0015
78.625	0.00148
78.75	0.00073849
78.875	0.000712115
79	0.000685741
79.125	0.000659366
79.25	-7.91239e-05
79.375	-0.000105499
79.5	-0.000131873
79.625	-0.000158248
79.75	-0.000184622
79.875	-0.000210997
80	-0.000237372
80.125	0.000448369
80.25	0.00113
80.375	0.00111
80.5	0.00251
80.625	0.00248
80.75	0.00103
80.875	-0.00185
81	-0.00828
81.125	-0.01685
81.25	-0.01474
81.375	0.01799
81.5	0.07849
81.625	0.15537
81.75	0.23439
81.875	0.32124
82	0.41308
82.125	0.49637
82.25	0.55047
82.375	0.57465
82.5	0.58246
82.625	0.58457
82.75	0.5824
82.875	0.56671
83	0.51684
83.125	0.44061
83.25	0.35727
83.375	0.2782
83.5	0.19557
83.625	0.11294
83.75	0.04455
83.875	0.0082
84	-0.00108
84.125	-0.00182
84.25	-0.00185
84.375	-0.00187
84.5	-0.0019
84.625	-0.00121
84.75	-0.00124
84.875	0.000158248
85	0.000131873
85.125	0.000105499
85.25	7.91239e-05
85.375	5.27493e-05
85.5	2.63746e-05
85.625	0
85.75	-9.9946e-05
85.875	0.000512223
86	0.000412277
86.125	0.00102
86.25	0.000924501
86.375	0.00154
86.5	0.00144
86.625	0.00276
86.75	0.00266
86.875	0.00256
87	0.00175
87.125	0.00236
87.25	0.00226
87.375	0.00287
87.5	0.00277
87.625	0.00339
87.75	0.00329
87.875	0.00319
88	0.00237
88.125	0.00227
88.25	0.00217
88.375	-6.24663e-05
88.5	-0.00159
88.625	-0.00596
88.75	-0.01532
88.875	-0.0261
89	-0.03261
89.125	-0.01562
89.25	0.02203
89.375	0.07889
89.5	0.15642
89.625	0.25103
89.75	0.35205
89.875	0.46304
90	0.55907
90.125	0.63517
90.25	0.69346
90.375	0.73324
90.5	0.75593
90.625	0.7715
90.75	0.77496
90.875	0.76489
91	0.75197
91.125	0.7362
91.25	0.70833
91.375	0.66337
91.5	0.59633
91.625	0.49724
91.75	0.39745
91.875	0.30548
92	0.21139
92.125	0.12726
92.25	0.05737
92.375	0.01027
92.5	-0.00194
92.625	-0.00204
92.75	-0.00142
92.875	-0.00152
93	-0.00162
93.125	-0.000299838
93.25	-0.000399784
93.375	0.000924501
93.5	0.000824555
93.625	0.000724609
93.75	0.000624663
93.875	0.000524717
94	0.00185
94.125	0.00104
94.25	0.000936994
94.375	0.00226
94.5	0.00216
94.625	0.00206
94.75	0.00196
94.875	0.00329
95	0.00319
95.125	0.00309
95.25	0.0037
95.375	0.0036
95.5	0.0035
95.625	0.00411
95.75	0.00401
95.875	0.00391
96	0.00381
96.125	0.00371
96.25	0.00361
96.375	0.00351
96.5	0.00412
96.625	0.00331
96.75	0.00392
96.875	0.00382
97	0.00372
97.125	0.00362
97.25	0.00352
97.375	0.00342
97.5	0.00332
97.625	0.00322
97.75	0.00312
97.875	0.00374
98	0.00221
98.125	0.00211
98.25	0.00201
98.375	0.000487237
98.5	0.000387291
98.625	0.00171
98.75	0.00161
98.875	0.000799568
99	0.000699622
99.125	0.000599676
99.25	0.00049973
99.375	0.000399784
99.5	0.000299838
99.625	0.00162
99.75	9.9946e-05
99.875	0
100	0.00066125
100.125	0.000610385
100.25	0.000559519
100.375	0.00193
100.5	0.00188
100.625	0.00183
100.75	0.00178
100.875	0.00173
101	0.00168
101.125	0.000915577
101.25	0.000864711
101.375	0.00224
101.5	0.00219
101.625	0.00214
101.75	0.00209
101.875	0.00203
102	0.00198
102.125	0.000508654
102.25	0.000457788
102.375	0.00112
102.5	0.00107
102.625	0.00102
102.75	0.000966442
102.875	0.00234
103	0.00229
103.125	0.00224
103.25	0.00219
103.375	0.00214
103.5	0.00137
103.625	0.00132
103.75	0.0027
103.875	0.00264
104	0.00259
104.125	0.00254
104.25	0.00249
104.375	0.00458
104.5	0.00453
104.625	0.00376
104.75	0.00514
104.875	0.00366
105	0.00361
105.125	0.00356
105.25	0.0028
105.375	0.00132
105.5	0.00127
105.625	0.00122
105.75	0.00117
105.875	-0.000305192
106	-0.00249
106.125	-0.0061
106.25	-0.01256
106.375	-0.0176
106.5	0.00229
106.625	0.04995
106.75	0.11755
106.875	0.19512
107	0.27767
107.125	0.36877
107.25	0.46201
107.375	0.53175
107.5	0.57086
107.625	0.58363
107.75	0.57147
107.875	0.54294
108	0.49731
108.125	0.4289
108.25	0.34624
108.375	0.26501
108.5	0.19019
108.625	0.12248
108.75	0.06546
108.875	0.02411
109	0.00412
109.125	-0.000203462
109.25	-0.000254327
109.375	0.000406923
109.5	0.000356058
109.625	0.000305192
109.75	0.000254327
109.875	0.000203462
110	0.000152596
110.125	0.00153
110.25	0.00148
110.375	0.00285
110.5	0.0028
110.625	0.00275
110.75	0.00198
110.875	0.00193
111	0.00188
111.125	0.00183
111.25	0.00178
111.375	0.00173
111.5	0.00168
111.625	0.00163
111.75	0.00229
111.875	0.00224
112	0.00361
112.125	0.00356
112.25	0.00351
112.375	0.00346
112.5	0.00341
112.625	0.00336
112.75	0.00331
112.875	0.00326
113	0.0032
113.125	0.00387
113.25	0.00381
113.375	0.00376
113.5	0.00371
113.625	0.00366
113.75	0.00361
113.875	0.00356
114	0.00351
114.125	0.00275
114.25	0.0027
114.375	0.00264
114.5	0.00259
114.625	0.00254
114.75	0.0032
114.875	0.00244
115	0.00239
115.125	0.00448
115.25	0.00443
115.375	0.00437
115.5	0.00432
115.625	0.00498
115.75	0.00493
115.875	0.00488
116	0.00483
116.125	0.00407
116.25	0.00473
116.375	0.00397
116.5	0.00463
116.625	0.00387
116.75	0.00381
116.875	0.00234
117	0.00229
117.125	0.00224
117.25	0.00219
117.375	0.00214
117.5	0.00209
117.625	0.000610385
117.75	-0.003
117.875	-0.01017
118	-0.01948
118.125	-0.02309
118.25	0.00107
118.375	0.06582
118.5	0.14837
118.625	0.23449
118.75	0.3206
118.875	0.41313
119	0.5028
119.125	0.56756
119.25	0.591
119.375	0.59736
119.5	0.60087
119.625	0.60509
119.75	0.60789
119.875	0.6114
120	0.61491
120.125	0.6113
120.25	0.59701
120.375	0.56705
120.5	0.5143
120.625	0.43876
120.75	0.35468
120.875	0.27203
121	0.19222
121.125	0.11953
121.25	0.06109
121.375	0.02401
121.5	0.00972
121.625	0.00539
121.75	0.0032
121.875	0.00315
122	0.0031
122.125	0.00163
122.25	0.00158
122.375	0.00153
122.5	0.00148
122.625	0.00142
122.75	0.00209
122.875	0.00346
123	0.00341
123.125	0.00336
123.25	0.00188
123.375	0.00183
123.5	0.00178
123.625	0.00244
123.75	0.00239
123.875	0.000915577
124	0.000864711
124.125	0.000813846
124.25	0.000762981
124.375	0.000712115
124.5	0.00066125
124.625	0.000610385
124.75	0.000559519
124.875	0.000508654
125	0.00117
125.125	0.00112
125.25	-0.000356058
125.375	-0.000406923
125.5	-0.000457788
125.625	0.000915577
125.75	0.000864711
125.875	0.000813846
126	0.000762981
126.125	0.00214
126.25	0.00209
126.375	0.00203
126.5	0.00198
126.625	0.00193
126.75	0.00188
126.875	0.00254
127	0.00249
127.125	0.00244
127.25	0.00239
127.375	0.00234
127.5	0.00229
127.625	0.00224
127.75	0.000762981
127.875	0

## Sheet: Fig 2g
Amplitude and wavelength of the networks with different Au film thicknesses
Au film thickness (nm)	Amplitude (μm)	Error bar （amplitude)	Wavelength (μm)	Error bar (wavelength)
30	0.13783	0.03144	0.551	0.06154
50	0.38594	0.06626	0.666	0.07697
70	0.59011	0.07419	1.005	0.14024
90	1.045	0.17882	1.349	0.24212

## Sheet: Fig 3b
Distribution histogram of the correlation coefficients
	Correlation coefficients
	1
	0.4369
	0.44034
	0.44446
	0.4469
	0.43177
	0.43856
	0.4564
	0.42539
	0.43703
	0.43827
	0.44895
	0.43689
	0.44894
	0.43308
	0.43379
	0.42911
	0.4293
	0.44253
	0.43885
	0.43217
	0.43166
	0.44689
	0.44223
	0.43434
	0.43849
	0.43579
	0.44486
	0.4444
	0.43474
	0.43479
	0.43504
	0.4469
	0.43473
	0.43401
	0.43605
	0.44317
	0.43648
	0.44036
	0.44133
	0.44093
	0.44546
	0.4362
	0.44909
	0.44084
	0.43527
	0.43218
	0.44136
	0.43637
	0.43823
	0.42655
	0.43905
	0.44022
	0.44106
	0.44041
	0.44595
	0.44874
	0.43543
	0.44029
	0.44489
	0.44646
	0.43369
	0.445
	0.43156
	0.43492
	0.43033
	0.43901
	0.44117
	0.43802
	0.44307
	0.44163
	0.45075
	0.4381
	0.44268
	0.44777
	0.44906
	0.43773
	0.43782
	0.43864
	0.43291
	0.43622
	0.44366
	0.44011
	0.44025
	0.44139
	0.43752
	0.4417
	0.43139
	0.44025
	0.43186
	0.43511
	0.43249
	0.44075
	0.44743
	0.4402
	0.44533
	0.44479
	0.4369
	0.43968
	0.4421
	0.43474
	0.43737
	0.42632
	0.43658
	0.44452
	0.44304
	0.44003
	0.43312
	0.45343
	0.42411
	0.43863
	0.44379
	0.44372
	0.44358
	0.44056
	0.44041
	0.43764
	0.45235
	0.43608
	0.44276
	0.43077
	0.42729
	0.43672
	0.45221
	0.42745
	0.42197
	0.46426
	0.4492
	0.42367
	0.42709
	0.43027
	0.42337
	0.42933
	0.43988
	0.43074
	0.44794
	0.43613
	0.42799
	0.44038
	0.44047
	0.44133
	0.42948
	0.43177
	0.44659
	0.44038
	0.44104
	0.44291
	0.42791
	0.44644
	0.44262
	0.44708
	0.44678
	0.43784
	0.43313
	0.44225
	0.43302
	0.43737
	0.43933
	0.43537
	0.43471
	0.43439
	0.43079
	0.43213
	0.44381
	0.43852
	0.42788
	0.44835
	0.4339
	0.43272
	0.43895
	0.44262
	0.42184
	0.43679
	0.44026
	0.43559
	0.43728
	0.43385
	0.43749
	0.43886
	0.44749
	0.44825
	0.44035
	0.44065
	0.42417
	0.43655
	0.443
	0.43837
	0.43973
	0.4482
	0.43183
	0.44491
	0.42929
	0.43833
	0.43311
	0.43225
	0.43527
	0.44443
	0.43265
	0.43537
	0.43469
	0.43717
	0.4303
	0.43154
	0.44133
	0.42873
	0.43279
	0.43218
	0.42863
	0.43689
	0.44733
	0.43604
	0.42562
	0.43739
	0.44167
	0.44704
	0.43967
	0.43659
	0.43937
	0.44524
	0.44581
	0.44774
	0.42951
	0.43765
	0.43471
	0.43332
	0.43432
	0.44899
	0.44091
	0.43685
	0.43702
	0.43788
	0.43013
	0.44339
	0.43982
	0.42859
	0.44238
	0.4361
	0.4498
	0.43713
	0.43663
	0.4353
	0.44144
	0.43706
	0.45165
	0.4383
	0.43858
	0.43021
	0.44255
	0.4464
	0.43612
	0.44702
	0.45598
	0.43207
	0.43817
	0.43195
	0.43299
	0.43932
	0.43779
	0.42967
	0.42646
	0.43873
	0.43913
	0.43638
	0.44417
	0.43309
	0.44665
	0.44361
	0.43334
	0.43461
	0.4435
	0.42677
	0.43359
	0.43544
	0.44775
	0.43467
	0.432
	0.42517
	0.44455
	0.43538
	0.4499
	0.43548
	0.43973
	0.43662
	0.44245
	0.44106
	0.43696
	0.43929
	0.44245
	0.4296
	0.43955
	0.42679
	0.44312
	0.43505
	0.45073
	0.44398
	0.42987
	0.42748
	0.43171
	0.43493
	0.45107
	0.43106
	0.45515
	0.43826
	0.43839
	0.43319
	0.44742
	0.4394
	0.446
	0.43577
	0.44044
	0.44461
	0.43806
	0.43629
	0.44628
	0.42903
	0.43738
	0.4421
	0.44601
	0.43924
	0.43769
	0.45247
	0.43738
	0.43134
	0.44566
	0.436
	0.43455
	0.44107
	0.44914
	0.43403
	0.4402
	0.4452
	0.44394
	0.43691
	0.44285
	0.43512
	0.44714
	0.44185
	0.43637
	0.44253
	0.41721
	0.44624
	0.43605
	0.4393
	0.43144
	0.42924
	0.45494
	0.4329
	0.43493
	0.44204
	0.43535
	0.43858
	0.43366
	0.43449
	0.43367
	0.4348
	0.42188
	0.42625
	0.43632
	0.43916
	0.43158
	0.43122
	0.42666
	0.43498
	0.42975
	0.43001
	0.43928
	0.43228
	0.42246
	0.42773
	0.42887
	0.42891
	0.43927
	0.41891
	0.42067
	0.4311
	0.43055
	0.43046
	0.44781
	0.43525
	0.4333
	0.44591
	0.43146
	0.42652
	0.42212
	0.4369
	0.44179
	0.43736
	0.42792
	0.42785
	0.43592
	0.4229
	0.42655
	0.4253
	0.43206
	0.42856
	0.44115
	0.43944
	0.41844
	0.43305
	0.43634
	0.4401
	0.42629
	0.45204
	0.43349
	0.44606
	0.44244
	0.43912
	0.43435
	0.43934
	0.43007
	0.43621
	0.44679
	0.43927
	0.44134
	0.43261
	0.44749
	0.44695
	0.44266
	0.43849
	0.4467
	0.43646
	0.4355
	0.43424
	0.44748
	0.43997
	0.43272
	0.43117
	0.44817
	0.4541
	0.44467
	0.43959
	0.4392
	0.43965
	0.44346
	0.43165
	0.43805
	0.45345
	0.43843
	0.42824
	0.45135
	0.44573
	0.43531
	0.43602
	0.43475
	0.44605
	0.43541
	0.45413
	0.44618
	0.43046
	0.43858
	0.44039
	0.43373
	0.44387
	0.43796
	0.43381
	0.44427
	0.4318
	0.44115
	0.45869
	0.43567
	0.43285
	0.44469
	0.45155
	0.44902
	0.44526
	0.43537
	0.45185
	0.43999
	0.43903
	0.43311
	0.44604
	0.44017
	0.42602
	0.43389
	0.4513
	0.43294
	0.43281
	0.44555
	0.42703
	0.42832
	0.44553
	0.44172
	0.44829
	0.44642
	0.435
	0.44627
	0.44028
	0.43923
	0.43045
	0.42719
	0.4264
	0.43242
	0.43036
	0.44019
	0.44395
	0.45721
	0.44663
	0.43491
	0.44742
	0.44097
	0.42228
	0.43192
	0.41376
	0.41435
	0.42703
	0.41668
	0.42837
	0.41659
	0.41958
	0.43114
	0.42544
	0.43041
	0.41792
	0.43051
	0.4207
	0.43704
	0.42796
	0.42531
	0.43056
	0.42049
	0.43673
	0.43828
	0.4205
	0.42677
	0.41637
	0.41869
	0.42058
	0.41728
	0.42231
	0.42022
	0.42142
	0.41831
	0.41302
	0.41919
	0.42269
	0.42342
	0.4259
	0.4271
	0.42516
	0.42036
	0.42751
	0.43145
	0.4249
	0.42557
	0.41855
	0.42776
	0.42781
	0.4239
	0.42937
	0.42636
	0.42567
	0.41918
	0.42372
	0.42151
	0.42227
	0.43336
	0.42359
	0.43188
	0.41972
	0.41568
	0.41777
	0.43666
	0.42691
	0.41541
	0.41774
	0.43859
	0.42569
	0.41952
	0.42574
	0.41742
	0.4229
	0.41377
	0.41846
	0.41673
	0.44098
	0.42234
	0.43321
	0.42694
	0.42573
	0.42139
	0.42271
	0.42206
	0.43713
	0.43485
	0.42547
	0.42334
	0.42552
	0.43006
	0.43532
	0.42061
	0.4237
	0.43555
	0.42193
	0.42592
	0.42219
	0.4196
	0.42726
	0.43362
	0.42546
	0.44113
	0.4369
	1
	0.43414
	0.45475
	0.4368
	0.44679
	0.44912
	0.44464
	0.44322
	0.43573
	0.4288
	0.43968
	0.43924
	0.44591
	0.44116
	0.44681
	0.4283
	0.43507
	0.45245
	0.44332
	0.44303
	0.43974
	0.42976
	0.43489
	0.44206
	0.43872
	0.45121
	0.44862
	0.43774
	0.42608
	0.43913
	0.44495
	0.44701
	0.4441
	0.44091
	0.44248
	0.43279
	0.44577
	0.43638
	0.4272
	0.43908
	0.44978
	0.43681
	0.44481
	0.44389
	0.43218
	0.43746
	0.43568
	0.43146
	0.42758
	0.43792
	0.44878
	0.44293
	0.43919
	0.43238
	0.4472
	0.43714
	0.44126
	0.44682
	0.44003
	0.42894
	0.43539
	0.43628
	0.44448
	0.43811
	0.43507
	0.43668
	0.43208
	0.45181
	0.44239
	0.44753
	0.43271
	0.43339
	0.44752
	0.43625
	0.43948
	0.43689
	0.44618
	0.43433
	0.44303
	0.43564
	0.44255
	0.43263
	0.43918
	0.4415
	0.43734
	0.43898
	0.43177
	0.43596
	0.43398
	0.44009
	0.43513
	0.43222
	0.43175
	0.45043
	0.44201
	0.43204
	0.44436
	0.44064
	0.43829
	0.45199
	0.44446
	0.42925
	0.44299
	0.44428
	0.43434
	0.43871
	0.42925
	0.44807
	0.43133
	0.43259
	0.44424
	0.44292
	0.44415
	0.44681
	0.43566
	0.44235
	0.44936
	0.45169
	0.43402
	0.42928
	0.44484
	0.43258
	0.43678
	0.42844
	0.43004
	0.44017
	0.44301
	0.44149
	0.4365
	0.44997
	0.44068
	0.4243
	0.43395
	0.42437
	0.44773
	0.44045
	0.43107
	0.43988
	0.43844
	0.4346
	0.43912
	0.43429
	0.44367
	0.44014
	0.43814
	0.42517
	0.43694
	0.44636
	0.44625
	0.44516
	0.44328
	0.43868
	0.43479
	0.43557
	0.42756
	0.43195
	0.432
	0.44074
	0.45222
	0.42874
	0.43424
	0.44257
	0.43153
	0.43734
	0.43253
	0.43972
	0.44672
	0.43255
	0.43553
	0.44136
	0.43228
	0.44071
	0.43555
	0.44549
	0.43518
	0.42581
	0.44013
	0.43614
	0.43725
	0.4428
	0.44048
	0.44266
	0.43578
	0.43425
	0.44357
	0.4427
	0.43461
	0.43228
	0.44833
	0.43657
	0.4508
	0.45062
	0.44496
	0.43673
	0.43924
	0.4463
	0.44834
	0.44238
	0.42827
	0.42611
	0.44383
	0.4343
	0.43742
	0.42891
	0.43876
	0.43893
	0.44062
	0.43827
	0.44092
	0.4373
	0.43194
	0.44093
	0.42932
	0.43644
	0.44684
	0.4345
	0.4329
	0.43542
	0.44186
	0.43647
	0.43848
	0.44734
	0.43344
	0.43159
	0.44335
	0.41888
	0.44397
	0.43663
	0.42009
	0.43819
	0.44831
	0.43906
	0.4408
	0.44711
	0.43808
	0.43799
	0.43738
	0.43719
	0.4316
	0.45475
	0.43032
	0.45115
	0.44308
	0.43021
	0.44575
	0.42842
	0.42419
	0.44691
	0.44025
	0.43959
	0.44167
	0.44152
	0.4482
	0.42989
	0.4308
	0.4324
	0.44174
	0.44318
	0.43412
	0.43817
	0.43868
	0.42338
	0.42859
	0.42881
	0.42709
	0.43949
	0.44072
	0.43771
	0.43806
	0.44399
	0.44513
	0.44275
	0.44371
	0.43362
	0.44341
	0.43756
	0.43619
	0.43945
	0.44136
	0.44458
	0.43762
	0.43468
	0.44948
	0.44978
	0.43834
	0.44172
	0.43903
	0.43506
	0.44645
	0.42734
	0.44447
	0.44061
	0.4397
	0.44445
	0.42729
	0.44445
	0.42558
	0.43114
	0.43146
	0.43951
	0.43801
	0.43626
	0.43725
	0.44347
	0.43911
	0.43365
	0.45287
	0.44745
	0.44382
	0.45742
	0.45452
	0.43409
	0.4435
	0.4428
	0.43031
	0.44275
	0.4471
	0.44504
	0.4355
	0.43511
	0.44844
	0.44245
	0.43874
	0.43291
	0.43836
	0.44122
	0.43432
	0.4481
	0.44196
	0.45094
	0.43754
	0.42762
	0.44474
	0.43015
	0.4448
	0.44252
	0.42577
	0.44383
	0.43525
	0.44413
	0.44113
	0.43511
	0.43792
	0.43946
	0.43214
	0.44447
	0.43711
	0.43564
	0.43882
	0.43332
	0.42565
	0.42644
	0.43675
	0.43519
	0.42958
	0.43292
	0.43729
	0.43322
	0.42723
	0.42865
	0.43549
	0.43373
	0.4291
	0.43086
	0.43291
	0.43514
	0.43095
	0.42906
	0.43215
	0.43884
	0.42001
	0.42356
	0.42332
	0.42859
	0.42142
	0.42178
	0.4362
	0.42407
	0.43
	0.4261
	0.42816
	0.42873
	0.42078
	0.43081
	0.43643
	0.41198
	0.42629
	0.42555
	0.44038
	0.43794
	0.43927
	0.44252
	0.42897
	0.44372
	0.43375
	0.43582
	0.43553
	0.43193
	0.43382
	0.44792
	0.44302
	0.44142
	0.44497
	0.44249
	0.44347
	0.44282
	0.43891
	0.4413
	0.44567
	0.4358
	0.4359
	0.44088
	0.44159
	0.43245
	0.44149
	0.43745
	0.44722
	0.43871
	0.44729
	0.44079
	0.44051
	0.42887
	0.43153
	0.44486
	0.44209
	0.4444
	0.44201
	0.44988
	0.43851
	0.4448
	0.43798
	0.44284
	0.44566
	0.43396
	0.43848
	0.43641
	0.44112
	0.44396
	0.44461
	0.45123
	0.43825
	0.43934
	0.44003
	0.44029
	0.43436
	0.43791
	0.44575
	0.43325
	0.44379
	0.44852
	0.42917
	0.44241
	0.44316
	0.44051
	0.42209
	0.43976
	0.4511
	0.43728
	0.44068
	0.43629
	0.44103
	0.43185
	0.42715
	0.44419
	0.43535
	0.45602
	0.4336
	0.44417
	0.45184
	0.43661
	0.43932
	0.43421
	0.4428
	0.43423
	0.4401
	0.44331
	0.44365
	0.44398
	0.44367
	0.43929
	0.44417
	0.44633
	0.44229
	0.42496
	0.45373
	0.44523
	0.43252
	0.44038
	0.43763
	0.43109
	0.4412
	0.43732
	0.42621
	0.43745
	0.43798
	0.43707
	0.4285
	0.42648
	0.43096
	0.42768
	0.42408
	0.43438
	0.43107
	0.43897
	0.42686
	0.41854
	0.43093
	0.42882
	0.43297
	0.4304
	0.42931
	0.42831
	0.43357
	0.4121
	0.42084
	0.42663
	0.42956
	0.43488
	0.43617
	0.42812
	0.42245
	0.41684
	0.42955
	0.41706
	0.42315
	0.43352
	0.42658
	0.43265
	0.42058
	0.42383
	0.42095
	0.42496
	0.42623
	0.43246
	0.42659
	0.41903
	0.42073
	0.43159
	0.43787
	0.43299
	0.42315
	0.42942
	0.43603
	0.42655
	0.42145
	0.43673
	0.42946
	0.42496
	0.4221
	0.42609
	0.4332
	0.43259
	0.43451
	0.4363
	0.42944
	0.42165
	0.41277
	0.4357
	0.41888
	0.42765
	0.43672
	0.43362
	0.41989
	0.42156
	0.42897
	0.417
	0.42029
	0.42842
	0.43192
	0.4195
	0.42872
	0.42274
	0.43007
	0.44393
	0.43159
	0.42949
	0.43555
	0.44183
	0.41907
	0.42685
	0.43673
	0.43132
	0.4297
	0.43997
	0.41775
	0.42641
	0.42198
	0.43349
	0.42817
	0.4318
	0.42335
	0.42494
	0.42326
	0.42386
	0.42325
	0.42774
	0.42766
	0.42377
	0.42964
	0.44034
	0.43414
	1
	0.43891
	0.43686
	0.44643
	0.4307
	0.44481
	0.42969
	0.43737
	0.43972
	0.42637
	0.43471
	0.44729
	0.43959
	0.43372
	0.43137
	0.4352
	0.44241
	0.43911
	0.43911
	0.43956
	0.44267
	0.44474
	0.43407
	0.43941
	0.44063
	0.44785
	0.4362
	0.4326
	0.43668
	0.43441
	0.45005
	0.43848
	0.43052
	0.43903
	0.42823
	0.43691
	0.43187
	0.44162
	0.42802
	0.43301
	0.43763
	0.44073
	0.44151
	0.43615
	0.4479
	0.4353
	0.43508
	0.43155
	0.4388
	0.44015
	0.42601
	0.43641
	0.43208
	0.43944
	0.44374
	0.43091
	0.43932
	0.43658
	0.43133
	0.42764
	0.43666
	0.443
	0.42774
	0.43843
	0.43821
	0.43256
	0.4331
	0.42945
	0.42605
	0.42482
	0.44914
	0.43548
	0.45077
	0.43777
	0.43478
	0.44046
	0.44218
	0.43171
	0.43654
	0.43372
	0.4292
	0.44166
	0.43196
	0.42911
	0.4301
	0.44682
	0.43989
	0.43422
	0.43325
	0.43923
	0.43333
	0.4332
	0.43142
	0.44221
	0.43658
	0.43708
	0.42864
	0.44572
	0.44358
	0.43212
	0.43371
	0.43881
	0.4357
	0.44214
	0.43902
	0.42439
	0.44005
	0.4321
	0.4446
	0.44966
	0.4515
	0.44674
	0.44031
	0.44075
	0.43499
	0.45599
	0.44543
	0.44612
	0.43603
	0.42372
	0.44174
	0.43243
	0.42303
	0.43026
	0.45415
	0.44444
	0.43484
	0.43938
	0.43364
	0.43763
	0.43568
	0.44096
	0.43751
	0.44602
	0.43845
	0.43895
	0.4377
	0.4409
	0.43025
	0.44088
	0.43677
	0.42983
	0.42834
	0.44009
	0.42736
	0.42063
	0.42957
	0.44519
	0.43091
	0.43344
	0.43367
	0.43452
	0.43672
	0.43394
	0.43344
	0.43002
	0.4473
	0.43285
	0.44031
	0.43498
	0.44373
	0.44288
	0.44649
	0.43684
	0.44016
	0.43133
	0.43916
	0.43525
	0.43594
	0.42982
	0.4416
	0.43561
	0.44482
	0.43296
	0.43707
	0.4359
	0.43909
	0.4376
	0.43455
	0.42578
	0.4303
	0.4306
	0.43526
	0.44377
	0.44128
	0.4348
	0.43091
	0.43105
	0.43067
	0.43423
	0.43734
	0.42835
	0.43222
	0.42678
	0.44796
	0.44179
	0.43436
	0.43536
	0.43801
	0.44151
	0.43485
	0.438
	0.4487
	0.44036
	0.43114
	0.41818
	0.43324
	0.45033
	0.44281
	0.43825
	0.44752
	0.44547
	0.43899
	0.44151
	0.43903
	0.43655
	0.43009
	0.44296
	0.4417
	0.44364
	0.43636
	0.43063
	0.43381
	0.42931
	0.43975
	0.43914
	0.42961
	0.43326
	0.4309
	0.4494
	0.43878
	0.43708
	0.43773
	0.44203
	0.43718
	0.44294
	0.44153
	0.44361
	0.44527
	0.44199
	0.44178
	0.43715
	0.44024
	0.43723
	0.43574
	0.43054
	0.43944
	0.43839
	0.44455
	0.44895
	0.44305
	0.43525
	0.43173
	0.44457
	0.42774
	0.44717
	0.44039
	0.42981
	0.43217
	0.44282
	0.4333
	0.44006
	0.44212
	0.45062
	0.43189
	0.43033
	0.43044
	0.44067
	0.44415
	0.44099
	0.44122
	0.44139
	0.44121
	0.44091
	0.44155
	0.43824
	0.43847
	0.43702
	0.43861
	0.43603
	0.43405
	0.43957
	0.42591
	0.43763
	0.43861
	0.4428
	0.44387
	0.43962
	0.42767
	0.43257
	0.44364
	0.42686
	0.43847
	0.43423
	0.43868
	0.43819
	0.43024
	0.4294
	0.42853
	0.44377
	0.43535
	0.43741
	0.43865
	0.44412
	0.43409
	0.43464
	0.44471
	0.43264
	0.43768
	0.4512
	0.43655
	0.43999
	0.43637
	0.43198
	0.43052
	0.4422
	0.43342
	0.44223
	0.44694
	0.44466
	0.44601
	0.43588
	0.43366
	0.43275
	0.44157
	0.43122
	0.44235
	0.44759
	0.43147
	0.43683
	0.42808
	0.43708
	0.43241
	0.44556
	0.43237
	0.43584
	0.43891
	0.43666
	0.44085
	0.43799
	0.44387
	0.44372
	0.43161
	0.42692
	0.43318
	0.44395
	0.44581
	0.43229
	0.43304
	0.43449
	0.43808
	0.44215
	0.43396
	0.41928
	0.43246
	0.43202
	0.43339
	0.44102
	0.42395
	0.45109
	0.43801
	0.43141
	0.44013
	0.44102
	0.44044
	0.42391
	0.43345
	0.42389
	0.43434
	0.43932
	0.41718
	0.42411
	0.42191
	0.43443
	0.43227
	0.43922
	0.44228
	0.43945
	0.44483
	0.43313
	0.4369
	0.43457
	0.43461
	0.44181
	0.42913
	0.43032
	0.43023
	0.43309
	0.43143
	0.4409
	0.43001
	0.43969
	0.43513
	0.44236
	0.43167
	0.42554
	0.43608
	0.43417
	0.44507
	0.43899
	0.44888
	0.43921
	0.43709
	0.4421
	0.44264
	0.4509
	0.44622
	0.43519
	0.43975
	0.4408
	0.4446
	0.44751
	0.43373
	0.44406
	0.4362
	0.43491
	0.43738
	0.447
	0.43487
	0.44393
	0.44653
	0.43544
	0.44483
	0.44016
	0.44741
	0.44089
	0.4379
	0.44433
	0.44934
	0.44287
	0.43608
	0.44477
	0.43855
	0.44423
	0.43768
	0.43907
	0.43401
	0.43561
	0.44854
	0.4165
	0.43164
	0.44256
	0.43491
	0.42361
	0.44219
	0.43417
	0.43132
	0.44533
	0.44605
	0.4328
	0.43968
	0.43779
	0.42972
	0.43365
	0.42826
	0.44503
	0.43862
	0.42853
	0.43186
	0.43621
	0.44482
	0.44253
	0.43305
	0.43548
	0.43735
	0.42708
	0.43461
	0.42395
	0.44203
	0.4341
	0.4354
	0.43772
	0.43504
	0.43425
	0.43044
	0.45264
	0.42419
	0.42564
	0.43313
	0.44174
	0.446
	0.44415
	0.43175
	0.44291
	0.42515
	0.43947
	0.43642
	0.44929
	0.44497
	0.43901
	0.44084
	0.44163
	0.43755
	0.43986
	0.43163
	0.43206
	0.43026
	0.43295
	0.41683
	0.43006
	0.42806
	0.42395
	0.42516
	0.42869
	0.42405
	0.43592
	0.41988
	0.42066
	0.43095
	0.41354
	0.42824
	0.42248
	0.41759
	0.4192
	0.43858
	0.42505
	0.42575
	0.41547
	0.42595
	0.43164
	0.43095
	0.41787
	0.42389
	0.4301
	0.42028
	0.42043
	0.41885
	0.42324
	0.42287
	0.41728
	0.42048
	0.4255
	0.42359
	0.42607
	0.41281
	0.4086
	0.42392
	0.42635
	0.44602
	0.42374
	0.42957
	0.41831
	0.42388
	0.42823
	0.42003
	0.41307
	0.41857
	0.4268
	0.40407
	0.4139
	0.42577
	0.43263
	0.42502
	0.42369
	0.43261
	0.42398
	0.43545
	0.43118
	0.42554
	0.42102
	0.43788
	0.42063
	0.43699
	0.42132
	0.41338
	0.42854
	0.4175
	0.40984
	0.42158
	0.41379
	0.42729
	0.41032
	0.42375
	0.42971
	0.43403
	0.42693
	0.41941
	0.42379
	0.41324
	0.42972
	0.42841
	0.42985
	0.42165
	0.42243
	0.42441
	0.42054
	0.42117
	0.42167
	0.43278
	0.42725
	0.42204
	0.42311
	0.42237
	0.42917
	0.42965
	0.42201
	0.42639
	0.43624
	0.44446
	0.45475
	0.43891
	1
	0.43427
	0.43548
	0.43775
	0.44632
	0.44247
	0.4417
	0.4427
	0.4408
	0.44006
	0.43917
	0.42994
	0.44647
	0.43754
	0.44407
	0.4405
	0.4557
	0.44907
	0.43834
	0.44341
	0.44368
	0.43374
	0.44091
	0.43646
	0.43388
	0.44298
	0.42684
	0.43448
	0.43207
	0.43256
	0.43827
	0.4342
	0.43647
	0.42555
	0.45322
	0.42626
	0.43878
	0.43846
	0.44299
	0.43915
	0.44466
	0.44462
	0.43529
	0.43036
	0.44095
	0.43998
	0.43715
	0.45201
	0.4412
	0.45017
	0.43701
	0.45562
	0.44256
	0.44962
	0.43928
	0.44631
	0.4453
	0.44086
	0.43871
	0.43466
	0.44799
	0.43701
	0.43482
	0.44397
	0.44443
	0.44055
	0.43789
	0.43644
	0.44055
	0.43185
	0.44126
	0.44426
	0.43527
	0.43909
	0.44039
	0.45879
	0.44512
	0.44438
	0.45415
	0.43217
	0.44392
	0.43778
	0.44691
	0.44556
	0.43245
	0.43048
	0.42848
	0.44808
	0.4496
	0.44897
	0.44103
	0.43985
	0.44651
	0.44771
	0.44894
	0.43895
	0.44756
	0.43426
	0.43529
	0.42852
	0.42764
	0.45214
	0.42512
	0.45021
	0.42907
	0.44611
	0.43197
	0.43956
	0.44538
	0.45463
	0.43173
	0.43897
	0.44397
	0.45468
	0.44038
	0.44323
	0.43644
	0.43279
	0.44036
	0.44627
	0.43218
	0.4384
	0.42701
	0.44051
	0.44174
	0.43313
	0.42784
	0.44295
	0.43543
	0.4263
	0.43457
	0.4481
	0.44738
	0.44093
	0.42447
	0.44155
	0.42804
	0.43651
	0.44471
	0.43697
	0.439
	0.43937
	0.43795
	0.43156
	0.44213
	0.44789
	0.43797
	0.44276
	0.44558
	0.44439
	0.45421
	0.44387
	0.43515
	0.44757
	0.44791
	0.44161
	0.44225
	0.43598
	0.42901
	0.44301
	0.44973
	0.44163
	0.42298
	0.44296
	0.4328
	0.44351
	0.44975
	0.44798
	0.4496
	0.44399
	0.43841
	0.44357
	0.44798
	0.43466
	0.43416
	0.43484
	0.43291
	0.43161
	0.43734
	0.44688
	0.43489
	0.44479
	0.44719
	0.44668
	0.44029
	0.44626
	0.44409
	0.44037
	0.44842
	0.4278
	0.44439
	0.44388
	0.44628
	0.43693
	0.44651
[truncated: 358,002+ more rows]

## Sheet: Fig 3a
Heat map showing the cross-correlation values from 600 PUF images
		0	1	2	3	4	5	6	7	8	9	10	11	12	13	14	15	16	17	18	19	20	21	22	23	24	25	26	27	28	29	30	31	32	33	34	35	36	37	38	39	40	41	42	43	44	45	46	47
	0	1	0.4369	0.44034	0.44446	0.4469	0.43177	0.43856	0.4564	0.42539	0.43703	0.43827	0.44895	0.43689	0.44894	0.43308	0.43379	0.42911	0.4293	0.44253	0.43885	0.43217	0.43166	0.44689	0.44223	0.43434	0.43849	0.43579	0.44486	0.4444	0.43474	0.43479	0.43504	0.4469	0.43473	0.43401	0.43605	0.44317	0.43648	0.44036	0.44133	0.44093	0.44546	0.4362	0.44909	0.44084	0.43527	0.43218	0.44136
	1	0.4369	1	0.43414	0.45475	0.4368	0.44679	0.44912	0.44464	0.44322	0.43573	0.4288	0.43968	0.43924	0.44591	0.44116	0.44681	0.4283	0.43507	0.45245	0.44332	0.44303	0.43974	0.42976	0.43489	0.44206	0.43872	0.45121	0.44862	0.43774	0.42608	0.43913	0.44495	0.44701	0.4441	0.44091	0.44248	0.43279	0.44577	0.43638	0.4272	0.43908	0.44978	0.43681	0.44481	0.44389	0.43218	0.43746	0.43568
	2	0.44034	0.43414	1	0.43891	0.43686	0.44643	0.4307	0.44481	0.42969	0.43737	0.43972	0.42637	0.43471	0.44729	0.43959	0.43372	0.43137	0.4352	0.44241	0.43911	0.43911	0.43956	0.44267	0.44474	0.43407	0.43941	0.44063	0.44785	0.4362	0.4326	0.43668	0.43441	0.45005	0.43848	0.43052	0.43903	0.42823	0.43691	0.43187	0.44162	0.42802	0.43301	0.43763	0.44073	0.44151	0.43615	0.4479	0.4353
	3	0.44446	0.45475	0.43891	1	0.43427	0.43548	0.43775	0.44632	0.44247	0.4417	0.4427	0.4408	0.44006	0.43917	0.42994	0.44647	0.43754	0.44407	0.4405	0.4557	0.44907	0.43834	0.44341	0.44368	0.43374	0.44091	0.43646	0.43388	0.44298	0.42684	0.43448	0.43207	0.43256	0.43827	0.4342	0.43647	0.42555	0.45322	0.42626	0.43878	0.43846	0.44299	0.43915	0.44466	0.44462	0.43529	0.43036	0.44095
	4	0.4469	0.4368	0.43686	0.43427	1	0.42982	0.43919	0.44022	0.43702	0.43599	0.44772	0.4381	0.43256	0.44078	0.44241	0.44007	0.43965	0.43589	0.44712	0.4363	0.43474	0.42886	0.43649	0.44921	0.43475	0.43574	0.43663	0.44482	0.44082	0.4506	0.43449	0.44256	0.43577	0.45191	0.43141	0.45565	0.43719	0.44215	0.43924	0.45015	0.4441	0.42328	0.44204	0.44646	0.45052	0.44417	0.44181	0.43824
	5	0.43177	0.44679	0.44643	0.43548	0.42982	1	0.43856	0.43794	0.43722	0.42998	0.44302	0.43312	0.43083	0.44369	0.4383	0.44046	0.43496	0.42571	0.43625	0.44061	0.4376	0.42757	0.44686	0.4372	0.4352	0.42724	0.44567	0.44048	0.4396	0.43279	0.43969	0.42828	0.43588	0.43886	0.43447	0.43506	0.43252	0.44763	0.43901	0.4445	0.44073	0.43852	0.43791	0.45158	0.43856	0.43994	0.44387	0.4379
	6	0.43856	0.44912	0.4307	0.43775	0.43919	0.43856	1	0.43194	0.43419	0.43395	0.43166	0.44468	0.44255	0.4295	0.43615	0.43956	0.43796	0.43175	0.44043	0.44332	0.4452	0.43934	0.43694	0.44065	0.42381	0.43773	0.44282	0.42875	0.44205	0.42417	0.42101	0.44184	0.43992	0.44686	0.43512	0.44287	0.44563	0.43989	0.42847	0.4348	0.44449	0.43529	0.43377	0.44325	0.42701	0.43745	0.44064	0.43133
	7	0.4564	0.44464	0.44481	0.44632	0.44022	0.43794	0.43194	1	0.43907	0.44587	0.44877	0.45457	0.43712	0.44848	0.43761	0.44696	0.44149	0.4397	0.43993	0.44279	0.44584	0.44291	0.45196	0.44585	0.43041	0.4436	0.44405	0.4383	0.44131	0.43686	0.4524	0.44862	0.43968	0.4419	0.44007	0.44363	0.43791	0.45063	0.44478	0.43921	0.43906	0.42737	0.44684	0.44852	0.43967	0.44619	0.44411	0.44241
	8	0.42539	0.44322	0.42969	0.44247	0.43702	0.43722	0.43419	0.43907	1	0.43724	0.42184	0.43628	0.44313	0.44102	0.42827	0.4405	0.43042	0.44329	0.43446	0.44661	0.43669	0.44604	0.44306	0.45303	0.43248	0.43072	0.43287	0.43145	0.43851	0.44088	0.44146	0.43574	0.42772	0.4478	0.43852	0.43816	0.437	0.44387	0.44347	0.43384	0.43839	0.42573	0.44734	0.43341	0.44086	0.44024	0.44129	0.4355
	9	0.43703	0.43573	0.43737	0.4417	0.43599	0.42998	0.43395	0.44587	0.43724	1	0.44501	0.4588	0.43998	0.43961	0.42841	0.4313	0.43459	0.44451	0.44048	0.44871	0.43717	0.43851	0.43189	0.44247	0.43992	0.44021	0.42987	0.43701	0.45093	0.43256	0.43363	0.43592	0.44472	0.44599	0.43357	0.43963	0.42229	0.44642	0.43271	0.43923	0.43435	0.43719	0.437	0.4528	0.44151	0.42405	0.43112	0.43266
	10	0.43827	0.4288	0.43972	0.4427	0.44772	0.44302	0.43166	0.44877	0.42184	0.44501	1	0.4412	0.4501	0.44466	0.42947	0.43539	0.43098	0.43729	0.43866	0.43877	0.4393	0.43529	0.43852	0.4435	0.42599	0.44863	0.4427	0.43094	0.42884	0.43231	0.43846	0.44213	0.43927	0.45095	0.44335	0.44252	0.43252	0.44792	0.42063	0.44677	0.43456	0.43582	0.43974	0.44265	0.43535	0.43141	0.44021	0.43439
	11	0.44895	0.43968	0.42637	0.4408	0.4381	0.43312	0.44468	0.45457	0.43628	0.4588	0.4412	1	0.44135	0.44356	0.44687	0.44206	0.44339	0.42856	0.43601	0.44493	0.44082	0.44109	0.44841	0.4398	0.43343	0.44411	0.445	0.44134	0.43727	0.44183	0.4328	0.43842	0.44688	0.45429	0.43689	0.44527	0.44628	0.4399	0.42927	0.4439	0.44358	0.43435	0.44917	0.43123	0.45143	0.43342	0.42821	0.43437
	12	0.43689	0.43924	0.43471	0.44006	0.43256	0.43083	0.44255	0.43712	0.44313	0.43998	0.4501	0.44135	1	0.44301	0.44479	0.43362	0.42998	0.43975	0.43277	0.4298	0.44022	0.45302	0.446	0.42809	0.43653	0.43226	0.43305	0.43766	0.43567	0.43182	0.43614	0.4402	0.43952	0.44857	0.43415	0.44208	0.43061	0.4523	0.4308	0.43709	0.43549	0.43069	0.43766	0.4341	0.44061	0.43343	0.43582	0.426
	13	0.44894	0.44591	0.44729	0.43917	0.44078	0.44369	0.4295	0.44848	0.44102	0.43961	0.44466	0.44356	0.44301	1	0.44452	0.43593	0.42913	0.44171	0.43947	0.44449	0.43378	0.43268	0.43188	0.44326	0.43559	0.43559	0.43593	0.45507	0.4586	0.43522	0.43319	0.4343	0.43205	0.44478	0.4447	0.44303	0.44173	0.44613	0.43498	0.45237	0.44592	0.43471	0.44221	0.4566	0.44421	0.43229	0.43181	0.42672
	14	0.43308	0.44116	0.43959	0.42994	0.44241	0.4383	0.43615	0.43761	0.42827	0.42841	0.42947	0.44687	0.44479	0.44452	1	0.4354	0.42711	0.43026	0.44329	0.44193	0.44214	0.43627	0.43624	0.43229	0.42745	0.43162	0.43599	0.43623	0.43821	0.42745	0.43399	0.44165	0.43803	0.43588	0.42604	0.4373	0.43903	0.4271	0.42121	0.43894	0.46019	0.43773	0.42816	0.43477	0.44389	0.43282	0.43899	0.4265
	15	0.43379	0.44681	0.43372	0.44647	0.44007	0.44046	0.43956	0.44696	0.4405	0.4313	0.43539	0.44206	0.43362	0.43593	0.4354	1	0.42956	0.43346	0.44688	0.44074	0.43509	0.43811	0.44316	0.44149	0.43393	0.43172	0.43522	0.43637	0.44377	0.43681	0.43853	0.44498	0.42884	0.43625	0.44516	0.43567	0.44225	0.43473	0.43252	0.42931	0.43371	0.43671	0.4411	0.43917	0.43746	0.44138	0.43661	0.43529
	16	0.42911	0.4283	0.43137	0.43754	0.43965	0.43496	0.43796	0.44149	0.43042	0.43459	0.43098	0.44339	0.42998	0.42913	0.42711	0.42956	1	0.42976	0.43614	0.43967	0.42904	0.44482	0.43584	0.42238	0.42763	0.43948	0.43339	0.42889	0.43737	0.42872	0.42585	0.43541	0.43461	0.44675	0.42696	0.43498	0.43983	0.42562	0.42155	0.4357	0.4383	0.42227	0.43475	0.44246	0.4426	0.42985	0.44207	0.4333
	17	0.4293	0.43507	0.4352	0.44407	0.43589	0.42571	0.43175	0.4397	0.44329	0.44451	0.43729	0.42856	0.43975	0.44171	0.43026	0.43346	0.42976	1	0.43903	0.43649	0.4275	0.44744	0.45098	0.44386	0.42283	0.44333	0.44557	0.44786	0.43189	0.44294	0.43732	0.43661	0.43452	0.44334	0.43867	0.43668	0.43992	0.44654	0.4318	0.43945	0.43494	0.42948	0.44214	0.4441	0.4322	0.42486	0.43156	0.4311
	18	0.44253	0.45245	0.44241	0.4405	0.44712	0.43625	0.44043	0.43993	0.43446	0.44048	0.43866	0.43601	0.43277	0.43947	0.44329	0.44688	0.43614	0.43903	1	0.43723	0.44631	0.43658	0.44216	0.43767	0.43026	0.43479	0.44449	0.4374	0.44699	0.43107	0.43088	0.4357	0.45124	0.43267	0.43406	0.43101	0.43227	0.44028	0.4275	0.4464	0.43293	0.44669	0.42875	0.45072	0.43984	0.4335	0.4397	0.43359
	19	0.43885	0.44332	0.43911	0.4557	0.4363	0.44061	0.44332	0.44279	0.44661	0.44871	0.43877	0.44493	0.4298	0.44449	0.44193	0.44074	0.43967	0.43649	0.43723	1	0.4435	0.43483	0.43735	0.43815	0.43112	0.42688	0.43431	0.436	0.45544	0.4296	0.43903	0.45238	0.44683	0.43941	0.44348	0.43894	0.44863	0.44273	0.43603	0.4514	0.43812	0.44218	0.44541	0.44226	0.44289	0.44442	0.43884	0.43709
	20	0.43217	0.44303	0.43911	0.44907	0.43474	0.4376	0.4452	0.44584	0.43669	0.43717	0.4393	0.44082	0.44022	0.43378	0.44214	0.43509	0.42904	0.4275	0.44631	0.4435	1	0.44604	0.45031	0.43956	0.44114	0.43517	0.44356	0.44348	0.45232	0.42783	0.44798	0.44921	0.42325	0.44641	0.44072	0.42801	0.44426	0.44617	0.45349	0.44305	0.44782	0.43584	0.43948	0.45118	0.43922	0.44391	0.43716	0.44166
	21	0.43166	0.43974	0.43956	0.43834	0.42886	0.42757	0.43934	0.44291	0.44604	0.43851	0.43529	0.44109	0.45302	0.43268	0.43627	0.43811	0.44482	0.44744	0.43658	0.43483	0.44604	1	0.44384	0.45682	0.43008	0.42921	0.43138	0.44377	0.43746	0.43159	0.43631	0.45602	0.43623	0.43835	0.43216	0.44415	0.43038	0.44985	0.43312	0.43559	0.43128	0.42663	0.44021	0.43818	0.43649	0.43644	0.44453	0.44448
	22	0.44689	0.42976	0.44267	0.44341	0.43649	0.44686	0.43694	0.45196	0.44306	0.43189	0.43852	0.44841	0.446	0.43188	0.43624	0.44316	0.43584	0.45098	0.44216	0.43735	0.45031	0.44384	1	0.44653	0.44116	0.43611	0.44211	0.43732	0.44227	0.43525	0.4419	0.43887	0.443	0.4382	0.44791	0.43065	0.4537	0.44872	0.43925	0.43681	0.44136	0.43585	0.44283	0.45168	0.44323	0.44537	0.45151	0.43889
	23	0.44223	0.43489	0.44474	0.44368	0.44921	0.4372	0.44065	0.44585	0.45303	0.44247	0.4435	0.4398	0.42809	0.44326	0.43229	0.44149	0.42238	0.44386	0.43767	0.43815	0.43956	0.45682	0.44653	1	0.43648	0.44252	0.45453	0.44231	0.44078	0.45155	0.43502	0.43806	0.44461	0.4467	0.44714	0.45204	0.43735	0.45126	0.43673	0.42818	0.4329	0.43648	0.44421	0.44516	0.45266	0.44249	0.42903	0.42819
	24	0.43434	0.44206	0.43407	0.43374	0.43475	0.4352	0.42381	0.43041	0.43248	0.43992	0.42599	0.43343	0.43653	0.43559	0.42745	0.43393	0.42763	0.42283	0.43026	0.43112	0.44114	0.43008	0.44116	0.43648	1	0.44106	0.44098	0.43912	0.43845	0.4332	0.43026	0.43316	0.43711	0.43467	0.42961	0.43286	0.43429	0.43606	0.43875	0.43737	0.42886	0.43025	0.44629	0.44472	0.44153	0.43381	0.4352	0.42327
	25	0.43849	0.43872	0.43941	0.44091	0.43574	0.42724	0.43773	0.4436	0.43072	0.44021	0.44863	0.44411	0.43226	0.43559	0.43162	0.43172	0.43948	0.44333	0.43479	0.42688	0.43517	0.42921	0.43611	0.44252	0.44106	1	0.44244	0.44116	0.43979	0.43564	0.43335	0.43408	0.43796	0.43194	0.44314	0.44188	0.44245	0.42618	0.43752	0.45157	0.44264	0.43497	0.44119	0.43421	0.43833	0.42972	0.43403	0.43401
	26	0.43579	0.45121	0.44063	0.43646	0.43663	0.44567	0.44282	0.44405	0.43287	0.42987	0.4427	0.445	0.43305	0.43593	0.43599	0.43522	0.43339	0.44557	0.44449	0.43431	0.44356	0.43138	0.44211	0.45453	0.44098	0.44244	1	0.44646	0.44032	0.42921	0.43397	0.43921	0.43362	0.43311	0.43701	0.43656	0.42383	0.44632	0.44188	0.43552	0.44056	0.43453	0.44851	0.43815	0.43408	0.43006	0.42189	0.43123
	27	0.44486	0.44862	0.44785	0.43388	0.44482	0.44048	0.42875	0.4383	0.43145	0.43701	0.43094	0.44134	0.43766	0.45507	0.43623	0.43637	0.42889	0.44786	0.4374	0.436	0.44348	0.44377	0.43732	0.44231	0.43912	0.44116	0.44646	1	0.44324	0.44384	0.43061	0.44054	0.44335	0.44232	0.4418	0.436	0.43272	0.44195	0.44301	0.44933	0.44284	0.43618	0.44392	0.4384	0.44006	0.42666	0.44013	0.44499
	28	0.4444	0.43774	0.4362	0.44298	0.44082	0.4396	0.44205	0.44131	0.43851	0.45093	0.42884	0.43727	0.43567	0.4586	0.43821	0.44377	0.43737	0.43189	0.44699	0.45544	0.45232	0.43746	0.44227	0.44078	0.43845	0.43979	0.44032	0.44324	1	0.44033	0.44052	0.44148	0.43863	0.44215	0.44503	0.43456	0.43344	0.44344	0.4496	0.45165	0.43711	0.44054	0.45075	0.44963	0.44846	0.45726	0.43311	0.43441
	29	0.43474	0.42608	0.4326	0.42684	0.4506	0.43279	0.42417	0.43686	0.44088	0.43256	0.43231	0.44183	0.43182	0.43522	0.42745	0.43681	0.42872	0.44294	0.43107	0.4296	0.42783	0.43159	0.43525	0.45155	0.4332	0.43564	0.42921	0.44384	0.44033	1	0.42629	0.44326	0.44461	0.44419	0.43462	0.42743	0.43906	0.44298	0.42182	0.43102	0.4322	0.41953	0.43801	0.42931	0.43055	0.42512	0.42466	0.43385
	30	0.43479	0.43913	0.43668	0.43448	0.43449	0.43969	0.42101	0.4524	0.44146	0.43363	0.43846	0.4328	0.43614	0.43319	0.43399	0.43853	0.42585	0.43732	0.43088	0.43903	0.44798	0.43631	0.4419	0.43502	0.43026	0.43335	0.43397	0.43061	0.44052	0.42629	1	0.44682	0.43653	0.43779	0.43447	0.42539	0.43952	0.42854	0.44615	0.42912	0.43167	0.43242	0.43293	0.43623	0.44132	0.43961	0.4275	0.43789
	31	0.43504	0.44495	0.43441	0.43207	0.44256	0.42828	0.44184	0.44862	0.43574	0.43592	0.44213	0.43842	0.4402	0.4343	0.44165	0.44498	0.43541	0.43661	0.4357	0.45238	0.44921	0.45602	0.43887	0.43806	0.43316	0.43408	0.43921	0.44054	0.44148	0.44326	0.44682	1	0.43843	0.44556	0.43194	0.45582	0.44236	0.44336	0.42769	0.43748	0.43926	0.44154	0.44946	0.43973	0.45876	0.43162	0.44281	0.43857
	32	0.4469	0.44701	0.45005	0.43256	0.43577	0.43588	0.43992	0.43968	0.42772	0.44472	0.43927	0.44688	0.43952	0.43205	0.43803	0.42884	0.43461	0.43452	0.45124	0.44683	0.42325	0.43623	0.443	0.44461	0.43711	0.43796	0.43362	0.44335	0.43863	0.44461	0.43653	0.43843	1	0.44118	0.43878	0.44845	0.43598	0.45461	0.44125	0.43399	0.44364	0.4299	0.43311	0.44849	0.44678	0.43475	0.43246	0.43281
	33	0.43473	0.4441	0.43848	0.43827	0.45191	0.43886	0.44686	0.4419	0.4478	0.44599	0.45095	0.45429	0.44857	0.44478	0.43588	0.43625	0.44675	0.44334	0.43267	0.43941	0.44641	0.43835	0.4382	0.4467	0.43467	0.43194	0.43311	0.44232	0.44215	0.44419	0.43779	0.44556	0.44118	1	0.44803	0.44345	0.4383	0.44447	0.44049	0.43799	0.45287	0.42842	0.43285	0.44884	0.42997	0.44406	0.44106	0.43014
	34	0.43401	0.44091	0.43052	0.4342	0.43141	0.43447	0.43512	0.44007	0.43852	0.43357	0.44335	0.43689	0.43415	0.4447	0.42604	0.44516	0.42696	0.43867	0.43406	0.44348	0.44072	0.43216	0.44791	0.44714	0.42961	0.44314	0.43701	0.4418	0.44503	0.43462	0.43447	0.43194	0.43878	0.44803	1	0.44154	0.42889	0.43896	0.43081	0.43019	0.43712	0.42593	0.4358	0.43296	0.43372	0.42983	0.43428	0.44028
	35	0.43605	0.44248	0.43903	0.43647	0.45565	0.43506	0.44287	0.44363	0.43816	0.43963	0.44252	0.44527	0.44208	0.44303	0.4373	0.43567	0.43498	0.43668	0.43101	0.43894	0.42801	0.44415	0.43065	0.45204	0.43286	0.44188	0.43656	0.436	0.43456	0.42743	0.42539	0.45582	0.44845	0.44345	0.44154	1	0.44792	0.44197	0.42096	0.4413	0.4372	0.43713	0.44125	0.43855	0.43452	0.42327	0.43004	0.43435
	36	0.44317	0.43279	0.42823	0.42555	0.43719	0.43252	0.44563	0.43791	0.437	0.42229	0.43252	0.44628	0.43061	0.44173	0.43903	0.44225	0.43983	0.43992	0.43227	0.44863	0.44426	0.43038	0.4537	0.43735	0.43429	0.44245	0.42383	0.43272	0.43344	0.43906	0.43952	0.44236	0.43598	0.4383	0.42889	0.44792	1	0.44036	0.44079	0.44298	0.4346	0.44023	0.44009	0.43606	0.44097	0.4384	0.43808	0.43845
	37	0.43648	0.44577	0.43691	0.45322	0.44215	0.44763	0.43989	0.45063	0.44387	0.44642	0.44792	0.4399	0.4523	0.44613	0.4271	0.43473	0.42562	0.44654	0.44028	0.44273	0.44617	0.44985	0.44872	0.45126	0.43606	0.42618	0.44632	0.44195	0.44344	0.44298	0.42854	0.44336	0.45461	0.44447	0.43896	0.44197	0.44036	1	0.42622	0.43921	0.43727	0.43827	0.44136	0.45804	0.44494	0.42367	0.43962	0.44069
	38	0.44036	0.43638	0.43187	0.42626	0.43924	0.43901	0.42847	0.44478	0.44347	0.43271	0.42063	0.42927	0.4308	0.43498	0.42121	0.43252	0.42155	0.4318	0.4275	0.43603	0.45349	0.43312	0.43925	0.43673	0.43875	0.43752	0.44188	0.44301	0.4496	0.42182	0.44615	0.42769	0.44125	0.44049	0.43081	0.42096	0.44079	0.42622	1	0.44393	0.44051	0.42782	0.44453	0.44524	0.43678	0.45434	0.43259	0.43246
	39	0.44133	0.4272	0.44162	0.43878	0.45015	0.4445	0.4348	0.43921	0.43384	0.43923	0.44677	0.4439	0.43709	0.45237	0.43894	0.42931	0.4357	0.43945	0.4464	0.4514	0.44305	0.43559	0.43681	0.42818	0.43737	0.45157	0.43552	0.44933	0.45165	0.43102	0.42912	0.43748	0.43399	0.43799	0.43019	0.4413	0.44298	0.43921	0.44393	1	0.43958	0.42971	0.44128	0.43646	0.43366	0.42957	0.44636	0.43711
	40	0.44093	0.43908	0.42802	0.43846	0.4441	0.44073	0.44449	0.43906	0.43839	0.43435	0.43456	0.44358	0.43549	0.44592	0.46019	0.43371	0.4383	0.43494	0.43293	0.43812	0.44782	0.43128	0.44136	0.4329	0.42886	0.44264	0.44056	0.44284	0.43711	0.4322	0.43167	0.43926	0.44364	0.45287	0.43712	0.4372	0.4346	0.43727	0.44051	0.43958	1	0.43044	0.43796	0.44639	0.44202	0.44201	0.43641	0.43052
	41	0.44546	0.44978	0.43301	0.44299	0.42328	0.43852	0.43529	0.42737	0.42573	0.43719	0.43582	0.43435	0.43069	0.43471	0.43773	0.43671	0.42227	0.42948	0.44669	0.44218	0.43584	0.42663	0.43585	0.43648	0.43025	0.43497	0.43453	0.43618	0.44054	0.41953	0.43242	0.44154	0.4299	0.42842	0.42593	0.43713	0.44023	0.43827	0.42782	0.42971	0.43044	1	0.43444	0.43854	0.44806	0.43154	0.43278	0.42751
	42	0.4362	0.43681	0.43763	0.43915	0.44204	0.43791	0.43377	0.44684	0.44734	0.437	0.43974	0.44917	0.43766	0.44221	0.42816	0.4411	0.43475	0.44214	0.42875	0.44541	0.43948	0.44021	0.44283	0.44421	0.44629	0.44119	0.44851	0.44392	0.45075	0.43801	0.43293	0.44946	0.43311	0.43285	0.4358	0.44125	0.44009	0.44136	0.44453	0.44128	0.43796	0.43444	1	0.43862	0.44337	0.4367	0.45161	0.43024
	43	0.44909	0.44481	0.44073	0.44466	0.44646	0.45158	0.44325	0.44852	0.43341	0.4528	0.44265	0.43123	0.4341	0.4566	0.43477	0.43917	0.44246	0.4441	0.45072	0.44226	0.45118	0.43818	0.45168	0.44516	0.44472	0.43421	0.43815	0.4384	0.44963	0.42931	0.43623	0.43973	0.44849	0.44884	0.43296	0.43855	0.43606	0.45804	0.44524	0.43646	0.44639	0.43854	0.43862	1	0.44356	0.43758	0.439	0.43764
	44	0.44084	0.44389	0.44151	0.44462	0.45052	0.43856	0.42701	0.43967	0.44086	0.44151	0.43535	0.45143	0.44061	0.44421	0.44389	0.43746	0.4426	0.4322	0.43984	0.44289	0.43922	0.43649	0.44323	0.45266	0.44153	0.43833	0.43408	0.44006	0.44846	0.43055	0.44132	0.45876	0.44678	0.42997	0.43372	0.43452	0.44097	0.44494	0.43678	0.43366	0.44202	0.44806	0.44337	0.44356	1	0.44259	0.44185	0.43873
	45	0.43527	0.43218	0.43615	0.43529	0.44417	0.43994	0.43745	0.44619	0.44024	0.42405	0.43141	0.43342	0.43343	0.43229	0.43282	0.44138	0.42985	0.42486	0.4335	0.44442	0.44391	0.43644	0.44537	0.44249	0.43381	0.42972	0.43006	0.42666	0.45726	0.42512	0.43961	0.43162	0.43475	0.44406	0.42983	0.42327	0.4384	0.42367	0.45434	0.42957	0.44201	0.43154	0.4367	0.43758	0.44259	1	0.42831	0.43432
	46	0.43218	0.43746	0.4479	0.43036	0.44181	0.44387	0.44064	0.44411	0.44129	0.43112	0.44021	0.42821	0.43582	0.43181	0.43899	0.43661	0.44207	0.43156	0.4397	0.43884	0.43716	0.44453	0.45151	0.42903	0.4352	0.43403	0.42189	0.44013	0.43311	0.42466	0.4275	0.44281	0.43246	0.44106	0.43428	0.43004	0.43808	0.43962	0.43259	0.44636	0.43641	0.43278	0.45161	0.439	0.44185	0.42831	1	0.44097
	47	0.44136	0.43568	0.4353	0.44095	0.43824	0.4379	0.43133	0.44241	0.4355	0.43266	0.43439	0.43437	0.426	0.42672	0.4265	0.43529	0.4333	0.4311	0.43359	0.43709	0.44166	0.44448	0.43889	0.42819	0.42327	0.43401	0.43123	0.44499	0.43441	0.43385	0.43789	0.43857	0.43281	0.43014	0.44028	0.43435	0.43845	0.44069	0.43246	0.43711	0.43052	0.42751	0.43024	0.43764	0.43873	0.43432	0.44097	1
	48	0.43637	0.43146	0.43508	0.43998	0.43949	0.43533	0.43382	0.43376	0.44816	0.4324	0.43848	0.42983	0.43924	0.439	0.42586	0.43782	0.4387	0.43647	0.43664	0.44526	0.44449	0.43884	0.43975	0.44525	0.4351	0.44042	0.43586	0.44193	0.4556	0.43993	0.43189	0.44507	0.43022	0.44701	0.42687	0.43192	0.43098	0.43892	0.43971	0.44182	0.43109	0.43979	0.44035	0.44697	0.45505	0.43778	0.43589	0.42097
	49	0.43823	0.42758	0.43155	0.43715	0.43516	0.4331	0.44246	0.43588	0.43951	0.43407	0.42836	0.43982	0.44749	0.43383	0.44157	0.44026	0.4262	0.43213	0.43781	0.43058	0.43191	0.44838	0.44024	0.43946	0.43501	0.42732	0.44239	0.43026	0.43659	0.42952	0.44083	0.4377	0.44057	0.44458	0.42743	0.43677	0.43889	0.44756	0.42661	0.43596	0.43793	0.42898	0.44162	0.44774	0.43035	0.44385	0.43693	0.42545
	50	0.42655	0.43792	0.4388	0.45201	0.43781	0.42966	0.42775	0.46036	0.44114	0.43646	0.43086	0.44084	0.43581	0.44336	0.43501	0.43606	0.44351	0.43399	0.44043	0.44116	0.4442	0.43702	0.45076	0.43467	0.4296	0.44253	0.44037	0.44007	0.44601	0.44144	0.4359	0.44828	0.43056	0.42695	0.42614	0.43517	0.43943	0.44293	0.45343	0.43533	0.43703	0.4411	0.44204	0.43573	0.43739	0.43407	0.42726	0.44163
	51	0.43905	0.44878	0.44015	0.4412	0.44212	0.42645	0.43379	0.44591	0.43889	0.44471	0.43788	0.44668	0.429	0.43551	0.43256	0.4445	0.43317	0.43066	0.43944	0.44062	0.44121	0.44558	0.44801	0.45161	0.43956	0.4375	0.4485	0.4454	0.44511	0.43113	0.42153	0.44353	0.44559	0.45125	0.43039	0.44971	0.44872	0.44231	0.43799	0.43349	0.44161	0.44108	0.44622	0.43313	0.43103	0.43791	0.42969	0.43669
	52	0.44022	0.44293	0.42601	0.45017	0.44142	0.44042	0.4399	0.44307	0.44548	0.43836	0.43727	0.44616	0.44291	0.43781	0.45241	0.44496	0.44186	0.44578	0.44447	0.43036	0.44833	0.44462	0.44426	0.45051	0.43384	0.44517	0.44182	0.44246	0.45488	0.44198	0.44524	0.44878	0.44703	0.43981	0.43329	0.44077	0.43571	0.44016	0.45025	0.44124	0.44653	0.4467	0.4416	0.44791	0.44449	0.44047	0.44217	0.43606
	53	0.44106	0.43919	0.43641	0.43701	0.43268	0.44958	0.44371	0.44497	0.44499	0.4386	0.45173	0.4516	0.43765	0.43099	0.43074	0.44065	0.44115	0.43158	0.43754	0.4425	0.4439	0.443	0.44288	0.44109	0.42987	0.45418	0.4388	0.42874	0.44336	0.42068	0.44234	0.44404	0.43342	0.44324	0.43299	0.42777	0.43797	0.43647	0.45117	0.44571	0.42942	0.43584	0.43631	0.44706	0.44448	0.43738	0.43488	0.43802
	54	0.44041	0.43238	0.43208	0.45562	0.43487	0.42889	0.4405	0.43315	0.43586	0.44285	0.43728	0.43286	0.43768	0.4319	0.43319	0.43481	0.42395	0.44927	0.44076	0.43265	0.44286	0.44592	0.43732	0.44367	0.44199	0.44499	0.4367	0.43971	0.44774	0.43683	0.44049	0.4337	0.43373	0.44196	0.43247	0.43376	0.43369	0.42784	0.42606	0.43193	0.44219	0.43888	0.44016	0.43623	0.44241	0.43824	0.43849	0.43629
	55	0.44595	0.4472	0.43944	0.44256	0.44346	0.44164	0.43135	0.43129	0.4462	0.43771	0.43048	0.43747	0.42586	0.4431	0.445	0.45022	0.43534	0.4329	0.44057	0.43805	0.44231	0.43912	0.4433	0.44025	0.43138	0.4432	0.43027	0.44739	0.44044	0.43079	0.43433	0.43842	0.43835	0.43824	0.43873	0.4319	0.44106	0.44102	0.43341	0.43834	0.43893	0.44463	0.44515	0.4464	0.44054	0.43423	0.43057	0.44067
	56	0.44874	0.43714	0.44374	0.44962	0.43588	0.43135	0.43808	0.43234	0.44119	0.4283	0.42847	0.43458	0.43901	0.43676	0.43429	0.43588	0.4301	0.43305	0.43797	0.44207	0.44035	0.43806	0.44319	0.44216	0.43413	0.44378	0.4242	0.44401	0.44954	0.43507	0.42318	0.4397	0.44342	0.43412	0.43582	0.43838	0.43801	0.4438	0.43853	0.43913	0.44039	0.43769	0.429	0.436	0.4413	0.42738	0.43243	0.41716
	57	0.43543	0.44126	0.43091	0.43928	0.4516	0.43922	0.43497	0.44098	0.44674	0.44606	0.43671	0.43187	0.43462	0.43539	0.44669	0.44786	0.43463	0.43686	0.43542	0.43735	0.44506	0.43735	0.44889	0.44626	0.41959	0.42554	0.42436	0.44109	0.44496	0.44404	0.43061	0.44164	0.43647	0.44941	0.44498	0.44042	0.44558	0.43052	0.43812	0.44069	0.44109	0.43329	0.43452	0.44035	0.43142	0.43369	0.43282	0.43689
	58	0.44029	0.44682	0.43932	0.44631	0.44602	0.42719	0.44672	0.45026	0.44008	0.4457	0.43636	0.44866	0.43461	0.43752	0.43352	0.43124	0.43172	0.43945	0.44247	0.44575	0.43771	0.44196	0.43453	0.43935	0.4358	0.43798	0.4391	0.44448	0.4413	0.44869	0.43374	0.44664	0.44338	0.44624	0.4364	0.42569	0.43725	0.44841	0.43741	0.43487	0.44669	0.4373	0.44173	0.43833	0.43866	0.42759	0.42653	0.44012
	59	0.44489	0.44003	0.43658	0.4453	0.43195	0.43645	0.43691	0.43133	0.43415	0.44017	0.4412	0.42989	0.4406	0.4325	0.42549	0.44477	0.42644	0.43633	0.43451	0.44017	0.44053	0.44605	0.43795	0.44638	0.44137	0.4328	0.43075	0.43633	0.44593	0.4352	0.43478	0.43953	0.44443	0.44444	0.42962	0.43212	0.43713	0.45976	0.43581	0.43355	0.43551	0.42583	0.43066	0.44089	0.43601	0.4382	0.43032	0.42493
	60	0.44646	0.42894	0.43133	0.44086	0.42435	0.44132	0.4426	0.45321	0.43874	0.42034	0.44481	0.4409	0.42846	0.43562	0.4345	0.43889	0.43353	0.44384	0.44173	0.44528	0.44687	0.44511	0.44102	0.44164	0.43389	0.44048	0.43314	0.43636	0.44735	0.4224	0.42485	0.43476	0.43465	0.43858	0.43356	0.43764	0.42775	0.4374	0.44522	0.43366	0.43341	0.43604	0.43194	0.43834	0.42581	0.438	0.43356	0.43485
	61	0.43369	0.43539	0.42764	0.43871	0.43472	0.42524	0.4331	0.43447	0.43044	0.44428	0.44398	0.43386	0.43715	0.43401	0.43673	0.4203	0.42543	0.43778	0.42684	0.43719	0.44058	0.44666	0.43126	0.44671	0.43047	0.44776	0.42569	0.43854	0.43474	0.43289	0.4301	0.43619	0.43359	0.43502	0.43147	0.44294	0.43628	0.44061	0.43245	0.44862	0.43954	0.43131	0.42737	0.43974	0.43545	0.43626	0.42405	0.43402
	62	0.445	0.43628	0.43666	0.43466	0.43167	0.43483	0.43603	0.43296	0.44076	0.43939	0.42575	0.4419	0.43945	0.43512	0.43124	0.43698	0.42226	0.43879	0.44215	0.4521	0.44564	0.44395	0.43908	0.45932	0.43488	0.44095	0.42297	0.44614	0.44244	0.43962	0.43772	0.43665	0.43849	0.43273	0.43385	0.43616	0.44556	0.43973	0.44495	0.44962	0.4351	0.43209	0.43038	0.44177	0.44505	0.44319	0.4342	0.43063
	63	0.43156	0.44448	0.443	0.44799	0.43814	0.43178	0.43621	0.44515	0.44541	0.44126	0.43473	0.43873	0.43137	0.43756	0.43581	0.43693	0.42798	0.44961	0.43654	0.43801	0.43847	0.44765	0.4455	0.4428	0.42268	0.44229	0.43841	0.43865	0.43648	0.42088	0.42767	0.43486	0.43801	0.44583	0.4302	0.43041	0.4392	0.44613	0.43628	0.42289	0.43885	0.42505	0.4351	0.44013	0.43632	0.43753	0.43629	0.44513
	64	0.43492	0.43811	0.42774	0.43701	0.42883	0.43605	0.43245	0.43631	0.4318	0.4439	0.42644	0.42781	0.43777	0.43089	0.44441	0.4309	0.42497	0.43252	0.44322	0.4385	0.44488	0.43591	0.44578	0.43994	0.43152	0.438	0.44159	0.43113	0.43756	0.42431	0.42945	0.44288	0.44296	0.43699	0.44548	0.43398	0.44504	0.4363	0.43497	0.43365	0.44473	0.43754	0.42738	0.433	0.43938	0.43152	0.43862	0.43024
	65	0.43033	0.43507	0.43843	0.43482	0.44023	0.4517	0.43638	0.43395	0.45124	0.44209	0.43495	0.44023	0.43875	0.44187	0.4316	0.44955	0.43704	0.43726	0.44311	0.4368	0.43781	0.44943	0.44616	0.44802	0.44081	0.44205	0.43353	0.43248	0.45478	0.44085	0.42592	0.44312	0.43958	0.43434	0.44421	0.43613	0.43706	0.44721	0.44367	0.43307	0.45229	0.43223	0.44201	0.4477	0.43949	0.43581	0.43965	0.44205
	66	0.43901	0.43668	0.43821	0.44397	0.43683	0.44729	0.44521	0.43892	0.44887	0.44076	0.43781	0.43957	0.43797	0.44068	0.44095	0.45594	0.43145	0.43331	0.42736	0.44368	0.44341	0.44129	0.45008	0.45335	0.44555	0.44369	0.43045	0.44286	0.44755	0.44709	0.42329	0.44751	0.44201	0.447	0.43093	0.44256	0.44213	0.44482	0.43455	0.43465	0.4481	0.44624	0.44453	0.45209	0.43027	0.43165	0.44888	0.44399
	67	0.44117	0.43208	0.43256	0.44443	0.45735	0.42426	0.42424	0.44683	0.4418	0.44221	0.43156	0.43167	0.42826	0.43357	0.42888	0.44066	0.43168	0.4442	0.43784	0.44297	0.44255	0.44361	0.42815	0.44467	0.43021	0.43951	0.44789	0.43513	0.42821	0.43627	0.43211	0.44305	0.44214	0.43569	0.43592	0.44587	0.43259	0.44253	0.43299	0.44381	0.43628	0.43568	0.42651	0.44548	0.44533	0.43821	0.43231	0.42937
	68	0.43802	0.45181	0.4331	0.44055	0.44987	0.45168	0.43675	0.43522	0.44224	0.45227	0.44482	0.43497	0.41818	0.44909	0.43746	0.44082	0.4285	0.44986	0.43115	0.45263	0.43419	0.44991	0.44912	0.44976	0.44393	0.44063	0.43512	0.44085	0.45086	0.44174	0.44528	0.42925	0.43963	0.4395	0.45172	0.44057	0.43857	0.44562	0.44163	0.43025	0.43109	0.45331	0.44518	0.44513	0.44038	0.43687	0.44511	0.43857
	69	0.44307	0.44239	0.42945	0.43789	0.45044	0.44058	0.43701	0.4337	0.43338	0.44238	0.43823	0.44413	0.43545	0.43209	0.43186	0.43965	0.43928	0.44381	0.43371	0.44661	0.43224	0.4306	0.44208	0.44358	0.43566	0.43753	0.43395	0.42847	0.44499	0.43279	0.42991	0.43139	0.43425	0.43924	0.43803	0.44029	0.43905	0.45664	0.44248	0.43831	0.44579	0.43626	0.43508	0.45268	0.44373	0.43623	0.43442	0.43319
	70	0.44163	0.44753	0.42605	0.43644	0.45023	0.44794	0.4485	0.44338	0.4394	0.42611	0.44038	0.43504	0.43577	0.44695	0.43335	0.44608	0.42624	0.43822	0.44104	0.44734	0.43405	0.4301	0.44969	0.45022	0.44102	0.44064	0.44424	0.44013	0.44234	0.4372	0.44073	0.43844	0.45249	0.43915	0.43256	0.44648	0.43841	0.44707	0.43347	0.44089	0.4389	0.43798	0.44107	0.4465	0.43798	0.43627	0.43128	0.42059
	71	0.45075	0.43271	0.42482	0.44055	0.44511	0.43592	0.4286	0.43893	0.43956	0.43899	0.43308	0.43342	0.43147	0.43541	0.43278	0.42999	0.43359	0.441	0.43589	0.43505	0.45155	0.44081	0.45386	0.43728	0.43582	0.42968	0.42987	0.44821	0.43782	0.44072	0.43532	0.44527	0.43425	0.44883	0.43321	0.43447	0.44535	0.44418	0.44549	0.437	0.43397	0.44579	0.4363	0.44682	0.43654	0.42955	0.44315	0.44704
	72	0.4381	0.43339	0.44914	0.43185	0.43668	0.43442	0.41848	0.44454	0.43822	0.43071	0.44406	0.43913	0.44244	0.43388	0.44354	0.43466	0.43	0.43848	0.42337	0.43935	0.44016	0.43604	0.43874	0.44597	0.4423	0.43952	0.45042	0.44785	0.43533	0.44168	0.42507	0.43961	0.44549	0.42748	0.44137	0.43953	0.44102	0.44053	0.45132	0.43424	0.43303	0.42846	0.44139	0.43885	0.44566	0.43404	0.43977	0.42793
	73	0.44268	0.44752	0.43548	0.44126	0.43875	0.44066	0.43884	0.4425	0.44293	0.42223	0.43694	0.44166	0.43763	0.44095	0.43754	0.44668	0.42552	0.43688	0.44142	0.44185	0.44997	0.44058	0.44797	0.44776	0.4322	0.43498	0.4337	0.44406	0.44928	0.44155	0.43379	0.44053	0.44473	0.44293	0.44175	0.444	0.44561	0.4432	0.43848	0.44051	0.4409	0.44511	0.43788	0.43689	0.44105	0.44894	0.4384	0.43356
	74	0.44777	0.43625	0.45077	0.44426	0.43943	0.43169	0.43681	0.44385	0.45113	0.44164	0.43618	0.43776	0.44037	0.44058	0.44154	0.43291	0.43796	0.4458	0.4454	0.45081	0.44627	0.45426	0.45242	0.44547	0.43066	0.44797	0.44394	0.42639	0.44868	0.42842	0.43953	0.44798	0.44162	0.4397	0.42941	0.44195	0.43583	0.43903	0.44705	0.44184	0.45158	0.4388	0.43911	0.44882	0.4527	0.42909	0.44458	0.43863
	75	0.44906	0.43948	0.43777	0.43527	0.44363	0.43971	0.44281	0.44891	0.44488	0.43762	0.44374	0.43187	0.44114	0.44181	0.43032	0.44264	0.44077	0.44479	0.43254	0.4388	0.44419	0.44529	0.44363	0.43572	0.43533	0.4307	0.42964	0.44313	0.44561	0.43129	0.42894	0.44555	0.42816	0.45029	0.43237	0.43366	0.43815	0.45111	0.44125	0.44244	0.4396	0.43021	0.43261	0.43537	0.43878	0.43636	0.44355	0.42896
	76	0.43773	0.43689	0.43478	0.43909	0.43826	0.43095	0.43433	0.43504	0.42823	0.42851	0.43025	0.4353	0.44234	0.43735	0.42789	0.43683	0.43371	0.43747	0.44233	0.43064	0.43413	0.44495	0.4394	0.44468	0.43483	0.43326	0.44135	0.44114	0.44289	0.42772	0.43876	0.43665	0.44022	0.43564	0.43036	0.44979	0.44013	0.43693	0.42773	0.44442	0.42811	0.42352	0.43494	0.44243	0.43689	0.41934	0.43236	0.41756
	77	0.43782	0.44618	0.44046	0.44039	0.44625	0.43759	0.44487	0.43415	0.43498	0.43926	0.43906	0.44136	0.43313	0.43848	0.44694	0.43403	0.43645	0.42435	0.43843	0.4503	0.44519	0.44608	0.43007	0.44279	0.43775	0.44137	0.43441	0.44188	0.45191	0.43759	0.4331	0.43889	0.44326	0.44178	0.43013	0.43872	0.43912	0.44317	0.43259	0.43957	0.43254	0.44837	0.43854	0.43374	0.44437	0.43122	0.44472	0.43215
	78	0.43864	0.43433	0.44218	0.45879	0.42935	0.43343	0.4244	0.43668	0.43796	0.43304	0.43632	0.42561	0.44533	0.43825	0.44293	0.44538	0.42886	0.44114	0.44545	0.44429	0.43611	0.44832	0.44734	0.44686	0.43783	0.44683	0.42258	0.4424	0.44696	0.43868	0.43869	0.45066	0.44667	0.42994	0.4382	0.43803	0.434	0.44105	0.4426	0.44999	0.43578	0.43623	0.43626	0.4372	0.44125	0.44029	0.43988	0.44566
	79	0.43291	0.44303	0.43171	0.44512	0.44473	0.43498	0.42974	0.44448	0.44687	0.44284	0.43476	0.44643	0.43963	0.44489	0.45368	0.45886	0.42773	0.45048	0.44834	0.44613	0.44998	0.44632	0.44156	0.44507	0.42942	0.43236	0.42885	0.44713	0.46136	0.44759	0.45202	0.45893	0.43998	0.4452	0.44208	0.43551	0.45002	0.44891	0.44243	0.43923	0.44373	0.44666	0.43371	0.44804	0.43592	0.44552	0.43315	0.43773
	80	0.43622	0.43564	0.43654	0.44438	0.44398	0.43333	0.44058	0.43285	0.43447	0.42592	0.42554	0.43676	0.43544	0.4411	0.42906	0.44459	0.43409	0.43075	0.43211	0.42858	0.44548	0.44154	0.438	0.44431	0.43945	0.44287	0.44884	0.43988	0.44543	0.44424	0.44839	0.43706	0.42621	0.43978	0.42937	0.43722	0.45188	0.43744	0.44577	0.43003	0.44019	0.43431	0.44526	0.44122	0.44123	0.42448	0.43058	0.42422
	81	0.44366	0.44255	0.43372	0.45415	0.45594	0.43438	0.4345	0.44692	0.44601	0.44565	0.4395	0.44286	0.43374	0.4369	0.44096	0.43117	0.43278	0.43786	0.43353	0.45577	0.44449	0.44671	0.45799	0.45011	0.42552	0.4381	0.43206	0.4388	0.45075	0.43689	0.43253	0.44352	0.44037	0.43292	0.44341	0.43384	0.43645	0.44978	0.44022	0.42863	0.42963	0.43434	0.43308	0.45854	0.43998	0.44227	0.43297	0.44845
	82	0.44011	0.43263	0.4292	0.43217	0.43694	0.44253	0.43117	0.43504	0.42875	0.43082	0.43677	0.43524	0.435	0.43883	0.43628	0.44373	0.43085	0.43562	0.43949	0.44001	0.44282	0.44129	0.44446	0.43266	0.43588	0.42948	0.43501	0.43313	0.44035	0.43416	0.43548	0.44412	0.44777	0.44141	0.43621	0.44534	0.43261	0.44079	0.44179	0.43343	0.43536	0.43519	0.45075	0.4471	0.43712	0.4438	0.44161	0.43752
	83	0.44025	0.43918	0.44166	0.44392	0.43673	0.42728	0.44049	0.43973	0.43278	0.42785	0.42902	0.43529	0.44255	0.43837	0.43037	0.44262	0.4302	0.4449	0.4408	0.4344	0.4395	0.44296	0.44692	0.44398	0.43151	0.42798	0.4401	0.43925	0.43998	0.44639	0.4365	0.4468	0.43891	0.438	0.43149	0.4438	0.44138	0.44064	0.42791	0.42211	0.43717	0.43582	0.42017	0.43516	0.4399	0.42825	0.43013	0.43313
	84	0.44139	0.4415	0.43196	0.43778	0.44162	0.43282	0.44087	0.44815	0.45899	0.43255	0.44184	0.43966	0.43222	0.44424	0.45265	0.43918	0.42909	0.44178	0.44177	0.44096	0.44892	0.44059	0.45674	0.45114	0.44194	0.44001	0.44116	0.43795	0.43963	0.43811	0.43104	0.43822	0.43734	0.4456	0.44184	0.43913	0.43824	0.44878	0.43891	0.43962	0.43608	0.43337	0.43112	0.45028	0.44002	0.44555	0.43753	0.44411
	85	0.43752	0.43734	0.42911	0.44691	0.43252	0.43048	0.43153	0.43802	0.44034	0.44028	0.43923	0.43348	0.43707	0.44312	0.43479	0.44496	0.42693	0.44229	0.45345	0.45209	0.44851	0.44262	0.43763	0.44428	0.42681	0.43618	0.4308	0.43906	0.44738	0.44163	0.44728	0.44422	0.43641	0.44938	0.43265	0.4327	0.42876	0.44175	0.43018	0.42357	0.43993	0.44664	0.4336	0.43877	0.43961	0.43541	0.43056	0.42981
	86	0.4417	0.43898	0.4301	0.44556	0.4447	0.45123	0.44149	0.44925	0.44783	0.43699	0.43791	0.43596	0.43362	0.43485	0.44128	0.43773	0.43341	0.43637	0.44604	0.44082	0.45304	0.4458	0.43904	0.437	0.43185	0.44045	0.4354	0.4428	0.45149	0.42707	0.43915	0.44185	0.44144	0.43622	0.42806	0.43291	0.43804	0.43851	0.43226	0.44269	0.43371	0.43974	0.44023	0.44816	0.4441	0.44319	0.44297	0.44478
	87	0.43139	0.43177	0.44682	0.43245	0.44335	0.44225	0.43326	0.43891	0.43049	0.4382	0.43664	0.4441	0.44187	0.42772	0.43339	0.43661	0.43335	0.43011	0.43177	0.44343	0.43255	0.44294	0.44396	0.43858	0.43195	0.4381	0.4373	0.44229	0.44615	0.44385	0.44155	0.43703	0.4483	0.4383	0.43379	0.44314	0.43942	0.448	0.44098	0.43722	0.43846	0.42594	0.4328	0.43353	0.43483	0.43522	0.44019	0.43826
	88	0.44025	0.43596	0.43989	0.43048	0.43898	0.44293	0.43717	0.45119	0.44144	0.43858	0.43309	0.43724	0.43133	0.43962	0.43095	0.446	0.42913	0.44441	0.43954	0.4398	0.4366	0.44643	0.43736	0.45294	0.44403	0.43826	0.42957	0.43556	0.45134	0.4361	0.42951	0.43238	0.4431	0.44467	0.43606	0.44451	0.44193	0.4413	0.4361	0.44562	0.43882	0.43818	0.4388	0.44562	0.44807	0.44239	0.4404	0.43706
	89	0.43186	0.43398	0.43422	0.42848	0.449	0.4215	0.43137	0.43938	0.44166	0.43989	0.43488	0.44532	0.44216	0.4379	0.43233	0.44063	0.42122	0.43759	0.4388	0.44412	0.43566	0.43338	0.43811	0.43696	0.43992	0.4444	0.43929	0.44576	0.43155	0.42962	0.42675	0.44734	0.43301	0.43827	0.44394	0.43281	0.43461	0.42815	0.42871	0.43088	0.43237	0.4272	0.43209	0.43066	0.44275	0.43625	0.4373	0.41945
	90	0.43511	0.44009	0.43325	0.44808	0.42178	0.43503	0.42572	0.4284	0.43873	0.42883	0.43225	0.43468	0.43341	0.43237	0.42986	0.44665	0.43299	0.43423	0.43599	0.46777	0.45703	0.44756	0.43969	0.4358	0.4285	0.42616	0.43843	0.4347	0.44483	0.4312	0.4347	0.44206	0.43296	0.43597	0.43844	0.42387	0.42936	0.43745	0.42689	0.42965	0.43896	0.42449	0.42332	0.44395	0.44529	0.43245	0.43926	0.42607
	91	0.43249	0.43513	0.43923	0.4496	0.45343	0.43405	0.43428	0.44333	0.44252	0.4353	0.43789	0.43623	0.43574	0.44171	0.44632	0.43885	0.43912	0.44846	0.43141	0.44201	0.44796	0.44779	0.4535	0.44606	0.43377	0.44996	0.44006	0.44993	0.45091	0.44177	0.43554	0.44623	0.44238	0.45339	0.44256	0.4451	0.43331	0.43471	0.4514	0.44602	0.43862	0.45039	0.44488	0.4476	0.44883	0.43799	0.43378	0.44481
	92	0.44075	0.43222	0.43333	0.44897	0.4348	0.42489	0.43191	0.44789	0.43109	0.44016	0.43609	0.43444	0.43965	0.44167	0.43067	0.44045	0.42417	0.44145	0.4331	0.44396	0.44633	0.4247	0.44648	0.44609	0.45045	0.44242	0.44481	0.43393	0.44384	0.44094	0.43112	0.44094	0.44373	0.44112	0.44797	0.44145	0.44025	0.4432	0.43531	0.43762	0.43692	0.43458	0.43125	0.44852	0.43513	0.43465	0.43032	0.43374
	93	0.44743	0.43175	0.4332	0.44103	0.44403	0.43386	0.44104	0.44998	0.42645	0.43341	0.43485	0.43988	0.43329	0.43928	0.433	0.43471	0.43319	0.43548	0.44138	0.43758	0.45113	0.43807	0.45283	0.44686	0.42307	0.43647	0.43575	0.4467	0.46059	0.43736	0.43975	0.44853	0.44725	0.43775	0.42831	0.44693	0.44007	0.43222	0.43398	0.4389	0.44872	0.43743	0.44524	0.44993	0.44117	0.43824	0.43451	0.44218
	94	0.4402	0.45043	0.43142	0.43985	0.43234	0.43736	0.43939	0.44272	0.44981	0.42216	0.43646	0.43464	0.44907	0.44649	0.43352	0.44044	0.43324	0.42886	0.43675	0.44159	0.44399	0.44588	0.44176	0.44087	0.43591	0.44517	0.44848	0.44436	0.44566	0.4414	0.43842	0.44677	0.43784	0.44706	0.4396	0.43503	0.43967	0.43676	0.44274	0.43541	0.43846	0.43779	0.44101	0.43737	0.44141	0.43144	0.43516	0.43393
	95	0.44533	0.44201	0.44221	0.44651	0.43632	0.4389	0.42693	0.44259	0.435	0.44001	0.44924	0.439	0.43476	0.44011	0.43563	0.45032	0.43063	0.43262	0.45158	0.44303	0.44983	0.43589	0.44052	0.44721	0.43667	0.43998	0.42668	0.44773	0.44963	0.43585	0.447	0.43966	0.44102	0.42735	0.44633	0.44588	0.43788	0.44553	0.43405	0.44412	0.44006	0.45454	0.43839	0.45293	0.44275	0.43791	0.43819	0.44593
	96	0.44479	0.43204	0.43658	0.44771	0.43574	0.43482	0.44672	0.44691	0.43579	0.44093	0.44599	0.43328	0.43849	0.44248	0.43846	0.44283	0.43358	0.43633	0.4381	0.45267	0.44424	0.44215	0.4422	0.45128	0.44102	0.44051	0.43449	0.443	0.4396	0.43882	0.43083	0.44619	0.43776	0.42772	0.44379	0.43801	0.43495	0.44573	0.42712	0.43994	0.4397	0.44267	0.43347	0.44347	0.42942	0.43338	0.42548	0.43805
	97	0.4369	0.44436	0.43708	0.44894	0.44743	0.43507	0.43484	0.44102	0.45096	0.42746	0.43364	0.43229	0.44859	0.44774	0.44198	0.43985	0.42624	0.43745	0.4487	0.44278	0.44238	0.44478	0.43977	0.44855	0.43757	0.43408	0.43459	0.4354	0.44712	0.43466	0.43102	0.4454	0.44986	0.43257	0.43596	0.44532	0.42482	0.43981	0.43808	0.45079	0.43347	0.4383	0.43855	0.43996	0.44335	0.44226	0.43764	0.43329
	98	0.43968	0.44064	0.42864	0.43895	0.45125	0.42986	0.44775	0.43983	0.43779	0.43819	0.43716	0.43538	0.44095	0.4333	0.43546	0.43939	0.42215	0.43989	0.43792	0.44984	0.44473	0.43852	0.43382	0.44908	0.43869	0.43559	0.43071	0.44315	0.44666	0.42734	0.42786	0.44177	0.44921	0.45152	0.42913	0.4446	0.43604	0.43374	0.43619	0.43642	0.44524	0.44558	0.45496	0.44571	0.44346	0.43411	0.43982	0.43721
	99	0.4421	0.43829	0.44572	0.44756	0.43667	0.44747	0.43624	0.45104	0.42753	0.43253	0.43963	0.43445	0.43475	0.43997	0.4409	0.45079	0.42922	0.43944	0.43516	0.44137	0.43867	0.43414	0.43739	0.44369	0.44706	0.43351	0.42774	0.42705	0.43436	0.43757	0.43333	0.43927	0.43997	0.44311	0.42882	0.42761	0.42694	0.44244	0.44346	0.4548	0.43815	0.43573	0.44296	0.43862	0.44545	0.43732	0.43416	0.42783
	100	0.43474	0.45199	0.44358	0.43426	0.43427	0.44413	0.43757	0.45349	0.44608	0.43511	0.44167	0.45048	0.43828	0.4419	0.44091	0.44828	0.433	0.44097	0.4416	0.43522	0.43929	0.4354	0.44556	0.42664	0.44213	0.4387	0.43791	0.43461	0.4412	0.44078	0.44016	0.44604	0.43468	0.43791	0.43297	0.44277	0.44582	0.43723	0.43683	0.43988	0.4369	0.43981	0.44864	0.4392	0.44179	0.43726	0.44237	0.44285
	101	0.43737	0.44446	0.43212	0.43529	0.44415	0.44374	0.44702	0.43548	0.44789	0.435	0.43707	0.44027	0.43579	0.43872	0.44447	0.44746	0.433	0.44087	0.45171	0.44231	0.4413	0.4278	0.45363	0.4451	0.42581	0.42258	0.43328	0.44423	0.44154	0.44352	0.43529	0.44315	0.43667	0.44624	0.4446	0.44494	0.4479	0.43693	0.43417	0.43882	0.43172	0.43253	0.4377	0.43257	0.44636	0.43684	0.44668	0.43631
	102	0.42632	0.42925	0.43371	0.42852	0.42313	0.42621	0.43164	0.44353	0.43583	0.43539	0.44398	0.43776	0.42258	0.43888	0.42358	0.42506	0.42729	0.43713	0.43841	0.43597	0.44272	0.44402	0.43339	0.43639	0.42666	0.43063	0.43204	0.43409	0.44004	0.42494	0.43189	0.43289	0.44109	0.43067	0.44269	0.43986	0.42816	0.43737	0.43465	0.43256	0.43286	0.42294	0.42648	0.43119	0.43535	0.43079	0.44139	0.44388
	103	0.43658	0.44299	0.43881	0.42764	0.44295	0.42592	0.44278	0.44339	0.44533	0.45125	0.43608	0.44061	0.43916	0.44388	0.42862	0.43113	0.44021	0.43553	0.43403	0.43861	0.43679	0.43631	0.42905	0.44074	0.44001	0.42903	0.44218	0.44085	0.43652	0.43101	0.41939	0.43833	0.43408	0.43405	0.42636	0.43268	0.43197	0.44355	0.43559	0.44117	0.43562	0.42317	0.43823	0.43992	0.44007	0.42942	0.44589	0.41883
	104	0.44452	0.44428	0.4357	0.45214	0.44361	0.43514	0.45282	0.45253	0.43863	0.44606	0.45413	0.44314	0.44317	0.44442	0.4259	0.43676	0.43889	0.45104	0.44497	0.44224	0.46151	0.44542	0.45279	0.45037	0.4278	0.43696	0.43665	0.44199	0.43529	0.43576	0.43656	0.45037	0.44004	0.45137	0.44758	0.44602	0.44389	0.45563	0.44832	0.43914	0.44022	0.43671	0.45204	0.45161	0.45715	0.43767	0.43952	0.43062
	105	0.44304	0.43434	0.44214	0.42512	0.43491	0.42675	0.44546	0.44551	0.43603	0.43823	0.43607	0.44722	0.43831	0.4316	0.43139	0.44035	0.43582	0.43717	0.43953	0.42731	0.44261	0.43465	0.44891	0.44462	0.44192	0.43327	0.42786	0.43793	0.42593	0.42472	0.4235	0.43316	0.43566	0.44351	0.44787	0.43642	0.43335	0.44379	0.43145	0.43899	0.43479	0.42861	0.44156	0.44857	0.4471	0.4299	0.43669	0.44037
	106	0.44003	0.43871	0.43902	0.45021	0.44365	0.44348	0.43712	0.45108	0.44373	0.44045	0.45454	0.4494	0.43396	0.4461	0.43819	0.44762	0.43472	0.44282	0.42959	0.44735	0.45333	0.44358	0.44965	0.45382	0.44357	0.44824	0.44031	0.4441	0.45031	0.44336	0.44054	0.43823	0.44191	0.44577	0.45426	0.44986	0.43973	0.45302	0.44949	0.45334	0.44683	0.44662	0.44695	0.4385	0.44271	0.43489	0.43983	0.43323
	107	0.43312	0.42925	0.42439	0.42907	0.4296	0.42777	0.42995	0.4341	0.42745	0.43874	0.43083	0.4356	0.42108	0.4315	0.41988	0.42495	0.4272	0.43831	0.42382	0.4333	0.42869	0.43159	0.4296	0.42952	0.43468	0.43606	0.42677	0.4284	0.41863	0.43055	0.42029	0.43391	0.43085	0.42758	0.44172	0.43012	0.4252	0.43688	0.42059	0.43704	0.42107	0.4274	0.4306	0.43263	0.42589	0.41969	0.4322	0.42092
	108	0.45343	0.44807	0.44005	0.44611	0.43907	0.44914	0.45445	0.45175	0.44106	0.43556	0.44167	0.44166	0.43761	0.44651	0.43276	0.46141	0.45204	0.44466	0.4611	0.44422	0.45096	0.43195	0.45339	0.44724	0.42555	0.44117	0.44237	0.44069	0.4428	0.44015	0.43353	0.43935	0.43342	0.45162	0.44806	0.45449	0.45325	0.4475	0.43789	0.44462	0.43399	0.43788	0.43461	0.45568	0.44297	0.44183	0.45348	0.44194
	109	0.42411	0.43133	0.4321	0.43197	0.44254	0.43327	0.44153	0.437	0.4358	0.43799	0.43291	0.42842	0.42276	0.44222	0.44051	0.42606	0.4356	0.42513	0.43242	0.43833	0.44059	0.43961	0.44336	0.43466	0.42833	0.42782	0.433	0.43379	0.43984	0.44056	0.4314	0.43731	0.42578	0.42334	0.43803	0.43519	0.4314	0.44058	0.42912	0.43212	0.43573	0.42247	0.43529	0.43153	0.4195	0.42694	0.43236	0.43569
	110	0.43863	0.43259	0.4446	0.43956	0.4331	0.42103	0.42544	0.42646	0.42655	0.42086	0.43516	0.4246	0.41971	0.4425	0.42328	0.43199	0.42819	0.43158	0.43171	0.43337	0.4353	0.42107	0.43941	0.42774	0.43475	0.42425	0.42598	0.42874	0.42836	0.42409	0.42901	0.42784	0.44017	0.42915	0.43433	0.43013	0.42343	0.42787	0.42575	0.44175	0.41977	0.4207	0.42516	0.42728	0.43715	0.42036	0.43168	0.43904
	111	0.44379	0.44424	0.44966	0.44538	0.45303	0.42759	0.44235	0.44347	0.44236	0.45494	0.45195	0.4455	0.44797	0.45482	0.43153	0.43929	0.43645	0.45522	0.44227	0.45954	0.44496	0.44127	0.44356	0.44441	0.46198	0.44945	0.44459	0.45387	0.45442	0.4445	0.43712	0.44386	0.44854	0.4409	0.44411	0.45576	0.44227	0.45638	0.45522	0.43883	0.45778	0.43795	0.43172	0.45603	0.43892	0.44047	0.4439	0.43606
	112	0.44372	0.44292	0.4515	0.45463	0.45185	0.44128	0.43706	0.4481	0.44804	0.45393	0.44028	0.45486	0.45427	0.45157	0.43604	0.45368	0.43584	0.45179	0.45075	0.44678	0.45735	0.45484	0.45826	0.45715	0.44559	0.43891	0.44134	0.46147	0.46123	0.4348	0.44529	0.45414	0.44174	0.46132	0.44373	0.44139	0.44164	0.45553	0.44501	0.44797	0.44251	0.43464	0.45244	0.45586	0.44462	0.44943	0.44082	0.44065
	113	0.44358	0.44415	0.44674	0.43173	0.42927	0.43981	0.44041	0.45164	0.43464	0.42884	0.4314	0.46081	0.43219	0.44779	0.44297	0.44646	0.44028	0.44434	0.43181	0.43969	0.44243	0.45315	0.44334	0.44492	0.43312	0.43234	0.44072	0.42952	0.43636	0.43426	0.42584	0.45656	0.45212	0.45218	0.43953	0.44856	0.43977	0.43548	0.43477	0.43522	0.43777	0.44288	0.43959	0.44376	0.44662	0.43956	0.44066	0.44123
	114	0.44056	0.44681	0.44031	0.43897	0.43158	0.43111	0.43458	0.44561	0.43814	0.43494	0.43203	0.43439	0.43907	0.43293	0.43129	0.45119	0.43548	0.43837	0.44502	0.43473	0.43519	0.42777	0.44385	0.4372	0.42641	0.44192	0.44088	0.43913	0.43661	0.43295	0.42705	0.44067	0.42223	0.43519	0.44064	0.43371	0.43386	0.43279	0.41737	0.43926	0.43422	0.44292	0.43332	0.43376	0.44536	0.4388	0.43194	0.44031
	115	0.44041	0.43566	0.44075	0.44397	0.43939	0.4454	0.45068	0.45643	0.44549	0.44215	0.44451	0.44556	0.44131	0.43185	0.43697	0.43742	0.437	0.42908	0.43884	0.43963	0.4461	0.44324	0.45087	0.43809	0.43476	0.43489	0.43293	0.44624	0.44957	0.4327	0.4462	0.4385	0.44382	0.44777	0.42758	0.43411	0.42804	0.44276	0.43762	0.44418	0.43719	0.43944	0.43537	0.44128	0.42779	0.45085	0.44105	0.44333
	116	0.43764	0.44235	0.43499	0.45468	0.44074	0.43735	0.45466	0.44803	0.45176	0.44656	0.44321	0.45174	0.42764	0.45298	0.44546	0.4522	0.44632	0.44741	0.45366	0.45473	0.44877	0.44936	0.44438	0.4442	0.44073	0.43959	0.45555	0.43987	0.44291	0.44253	0.42989	0.44019	0.44353	0.4466	0.45649	0.43998	0.43411	0.45482	0.43659	0.44173	0.43302	0.44307	0.43682	0.45004	0.44303	0.43934	0.44445	0.45038
	117	0.45235	0.44936	0.45599	0.44038	0.45248	0.44919	0.45742	0.44638	0.4399	0.44654	0.44824	0.44768	0.45249	0.45516	0.43239	0.45007	0.44546	0.44998	0.45078	0.44894	0.45239	0.44414	0.45451	0.43891	0.44703	0.4495	0.44645	0.45079	0.46002	0.45164	0.43543	0.44674	0.45327	0.45504	0.45665	0.44724	0.44735	0.45106	0.43869	0.4505	0.44186	0.44466	0.45296	0.44614	0.45038	0.44021	0.44855	0.44729
	118	0.43608	0.45169	0.44543	0.44323	0.44293	0.4552	0.45442	0.4538	0.45648	0.43774	0.44911	0.43601	0.4402	0.4488	0.44721	0.45424	0.45079	0.44509	0.44327	0.4382	0.44067	0.4448	0.44816	0.44794	0.44018	0.44401	0.44602	0.45444	0.44482	0.44696	0.44309	0.44872	0.43738	0.44415	0.43873	0.43217	0.44503	0.43164	0.45247	0.44011	0.44191	0.44481	0.45035	0.44843	0.44296	0.44394	0.45763	0.44159
	119	0.44276	0.43402	0.44612	0.43644	0.43645	0.43244	0.43248	0.44586	0.42467	0.44003	0.44304	0.4469	0.44323	0.44622	0.42983	0.4315	0.43279	0.44823	0.44159	0.43987	0.44591	0.43472	0.45348	0.44521	0.44439	0.44171	0.43504	0.43929	0.44095	0.42605	0.43694	0.43476	0.44579	0.43479	0.43406	0.42803	0.43175	0.43972	0.43961	0.44383	0.43644	0.43323	0.44625	0.45744	0.43861	0.43906	0.44132	0.43025
	120	0.43077	0.42928	0.43603	0.43279	0.43968	0.4437	0.42499	0.43842	0.43909	0.44709	0.43686	0.43314	0.44095	0.43202	0.43059	0.43189	0.43692	0.44634	0.43575	0.43887	0.4345	0.43714	0.43251	0.43731	0.43196	0.43583	0.43905	0.43466	0.44112	0.43914	0.4284	0.44317	0.43886	0.43227	0.43347	0.44574	0.43209	0.44132	0.44203	0.43442	0.43633	0.42001	0.43361	0.44389	0.43476	0.43396	0.42122	0.43051
	121	0.42729	0.44484	0.42372	0.44036	0.43443	0.43712	0.43905	0.42994	0.44733	0.43061	0.44323	0.43038	0.43807	0.44377	0.43913	0.42444	0.42704	0.42873	0.43881	0.42735	0.43874	0.43029	0.43289	0.43739	0.42103	0.43024	0.43577	0.42311	0.44066	0.4283	0.43283	0.4367	0.43181	0.44592	0.43897	0.43648	0.43493	0.43532	0.44239	0.439	0.43176	0.43087	0.44196	0.43195	0.42843	0.44102	0.43386	0.42901
	122	0.43672	0.43258	0.44174	0.44627	0.43248	0.44425	0.44457	0.43879	0.44048	0.43829	0.44232	0.44629	0.44947	0.44374	0.44462	0.44624	0.43457	0.42818	0.44563	0.44013	0.4446	0.44611	0.44021	0.44023	0.43955	0.43616	0.42606	0.44796	0.44694	0.42211	0.43898	0.43195	0.44051	0.44337	0.45112	0.44433	0.44296	0.43772	0.43612	0.43631	0.44227	0.44273	0.44753	0.44977	0.44717	0.44401	0.45801	0.44008
	123	0.45221	0.43678	0.43243	0.43218	0.43082	0.43875	0.44543	0.4514	0.44139	0.42421	0.43934	0.44159	0.43281	0.43787	0.42899	0.44691	0.44567	0.44771	0.43872	0.44097	0.43902	0.44606	0.4439	0.42989	0.43368	0.43438	0.43101	0.44669	0.43976	0.43977	0.43567	0.44361	0.44105	0.43938	0.43687	0.44115	0.44399	0.44605	0.43617	0.43122	0.43236	0.43464	0.43666	0.44495	0.44291	0.42977	0.43944	0.4506
	124	0.42745	0.42844	0.42303	0.4384	0.43666	0.42585	0.43839	0.44976	0.43181	0.43093	0.43957	0.44553	0.43826	0.41993	0.42512	0.43936	0.43561	0.4467	0.43181	0.44337	0.43352	0.44277	0.43634	0.44151	0.42516	0.43174	0.42965	0.42857	0.4246	0.43901	0.43264	0.45008	0.44116	0.42822	0.4307	0.43418	0.44692	0.43523	0.42829	0.44306	0.42239	0.42961	0.43996	0.4326	0.43858	0.43446	0.42794	0.43843
	125	0.42197	0.43004	0.43026	0.42701	0.42075	0.42958	0.42962	0.43614	0.41915	0.42959	0.44013	0.43522	0.43246	0.44011	0.43215	0.43474	0.43281	0.43004	0.43026	0.43593	0.42541	0.42407	0.42313	0.43924	0.42681	0.42439	0.4313	0.42792	0.42639	0.42561	0.42295	0.43461	0.43781	0.43072	0.43353	0.43077	0.42999	0.43278	0.42157	0.42702	0.42382	0.42535	0.43045	0.4244	0.4323	0.42059	0.4328	0.43497
	126	0.46426	0.44017	0.45415	0.44051	0.44848	0.44378	0.4445	0.46446	0.43557	0.43794	0.44478	0.46694	0.44515	0.45118	0.46169	0.44961	0.44059	0.4347	0.43995	0.44138	0.45098	0.44665	0.44551	0.43902	0.45018	0.45029	0.44768	0.44919	0.45575	0.45562	0.44468	0.44524	0.44416	0.44484	0.43656	0.43892	0.44868	0.44892	0.4391	0.45462	0.45171	0.436	0.44685	0.44151	0.44898	0.44926	0.45203	0.44377
	127	0.4492	0.44301	0.44444	0.44174	0.44669	0.45038	0.43828	0.44671	0.43758	0.44459	0.45809	0.43631	0.44836	0.44697	0.43906	0.44533	0.43743	0.44127	0.44452	0.4483	0.44509	0.44396	0.43992	0.44266	0.4417	0.44491	0.44912	0.43977	0.44378	0.44265	0.43485	0.43553	0.43989	0.45071	0.45025	0.44401	0.43769	0.45286	0.44733	0.44859	0.44197	0.45232	0.44485	0.45347	0.45795	0.4426	0.45077	0.43702
	128	0.42367	0.44149	0.43484	0.43313	0.44564	0.43972	0.44033	0.45191	0.43204	0.43828	0.44378	0.434	0.44035	0.44407	0.42845	0.43564	0.42576	0.43767	0.44845	0.43231	0.43644	0.43908	0.43542	0.43394	0.43373	0.43545	0.44346	0.43889	0.42878	0.4365	0.43293	0.43345	0.42994	0.43425	0.43681	0.43814	0.43748	0.44692	0.42922	0.44572	0.43158	0.42577	0.4372	0.43862	0.44447	0.43893	0.44677	0.44616
	129	0.42709	0.4365	0.43938	0.42784	0.42736	0.42912	0.44569	0.44031	0.42692	0.43495	0.43721	0.43121	0.44141	0.45151	0.43556	0.43749	0.41512	0.42128	0.42696	0.43407	0.43729	0.42045	0.43131	0.4254	0.42737	0.44802	0.43739	0.43954	0.43409	0.42507	0.42797	0.43486	0.43761	0.42888	0.43449	0.43507	0.431	0.43849	0.42998	0.43534	0.43402	0.43384	0.4308	0.43857	0.43352	0.43024	0.42639	0.42963
	130	0.43027	0.44997	0.43364	0.44295	0.43401	0.43227	0.4552	0.44153	0.44113	0.43445	0.44332	0.45453	0.43299	0.44329	0.43071	0.44908	0.44474	0.43121	0.4418	0.43812	0.43061	0.43423	0.4438	0.44233	0.42105	0.43335	0.42806	0.43443	0.42792	0.4322	0.43262	0.44667	0.44687	0.43544	0.43921	0.44155	0.43824	0.43963	0.42517	0.4269	0.44077	0.42821	0.42978	0.42757	0.4284	0.43435	0.43876	0.4348
	131	0.42337	0.44068	0.43763	0.43543	0.43404	0.44071	0.4417	0.44461	0.44263	0.43522	0.44172	0.44064	0.43177	0.44967	0.4299	0.4449	0.43588	0.43028	0.43834	0.43358	0.42721	0.43348	0.44691	0.44032	0.42923	0.43189	0.43922	0.42993	0.44142	0.41974	0.43389	0.43286	0.43349	0.43155	0.43775	0.4368	0.4436	0.44635	0.42945	0.42828	0.43511	0.42934	0.4299	0.42538	0.45025	0.43702	0.43883	0.43993
	132	0.42933	0.4243	0.43568	0.4263	0.42604	0.43616	0.45389	0.44272	0.42486	0.42748	0.44333	0.43418	0.44411	0.43654	0.41866	0.43889	0.44118	0.42241	0.44015	0.42907	0.43424	0.43425	0.43815	0.43093	0.43689	0.44316	0.43456	0.44248	0.43324	0.43128	0.42623	0.44431	0.42481	0.42849	0.42941	0.43039	0.43338	0.44786	0.42534	0.43401	0.43133	0.41838	0.43155	0.43813	0.43055	0.43145	0.44171	0.43396
	133	0.43988	0.43395	0.44096	0.43457	0.43029	0.43464	0.45009	0.44313	0.42854	0.43601	0.4328	0.4391	0.43991	0.44647	0.44326	0.43227	0.437	0.44878	0.42559	0.43968	0.43857	0.43627	0.43791	0.43515	0.43239	0.43319	0.43013	0.43931	0.44136	0.4284	0.43647	0.44003	0.44952	0.44	0.44241	0.44447	0.44459	0.44216	0.43641	0.43918	0.42374	0.43306	0.43153	0.42979	0.44125	0.42738	0.4513	0.43077
	134	0.43074	0.42437	0.43751	0.4481	0.43591	0.43628	0.42344	0.43968	0.43029	0.42455	0.43481	0.43569	0.42735	0.42452	0.4304	0.43865	0.43533	0.42889	0.43852	0.43637	0.43749	0.42581	0.4428	0.44093	0.42482	0.43872	0.44221	0.43568	0.43058	0.42591	0.42163	0.43637	0.42531	0.4244	0.42869	0.44216	0.43055	0.44246	0.43245	0.43958	0.43394	0.43445	0.4365	0.44248	0.43398	0.44014	0.44379	0.44024
	135	0.44794	0.44773	0.44602	0.44738	0.43776	0.44613	0.45435	0.44969	0.44938	0.4475	0.44943	0.4358	0.43278	0.447	0.45078	0.4427	0.44358	0.44366	0.4494	0.44285	0.45878	0.44463	0.44942	0.44118	0.43222	0.44283	0.44023	0.43175	0.44195	0.4393	0.44214	0.45025	0.44421	0.44962	0.44568	0.4416	0.44789	0.44872	0.43691	0.43695	0.44843	0.44551	0.43506	0.45089	0.44589	0.42667	0.45745	0.43367
	136	0.43613	0.44045	0.43845	0.44093	0.44004	0.43579	0.44318	0.45211	0.42912	0.45041	0.44142	0.45509	0.44818	0.4515	0.43587	0.44487	0.43211	0.45448	0.44484	0.44441	0.44109	0.43765	0.45505	0.44376	0.45077	0.44546	0.45588	0.44203	0.44855	0.45165	0.42997	0.44054	0.45197	0.44608	0.43604	0.4556	0.43814	0.45882	0.437	0.44425	0.43686	0.43449	0.44324	0.45788	0.42964	0.43567	0.42837	0.43302
	137	0.42799	0.43107	0.43895	0.42447	0.43638	0.43372	0.44508	0.43184	0.42838	0.43215	0.44701	0.43341	0.43278	0.43871	0.43072	0.42613	0.42864	0.43236	0.43883	0.43437	0.42974	0.42088	0.43474	0.43223	0.42992	0.42759	0.44895	0.43131	0.43478	0.42731	0.4253	0.43343	0.44011	0.43111	0.43361	0.43071	0.43439	0.42821	0.42325	0.43389	0.42914	0.42096	0.43585	0.4327	0.44679	0.43466	0.43093	0.42073
	138	0.44038	0.43988	0.4377	0.44155	0.43693	0.44303	0.44933	0.43982	0.43056	0.43932	0.44268	0.44909	0.43468	0.44595	0.44136	0.43165	0.4333	0.43555	0.437	0.43357	0.44957	0.42128	0.44476	0.43766	0.43872	0.44543	0.43635	0.44824	0.43938	0.43271	0.43589	0.44413	0.43863	0.43864	0.45282	0.44442	0.43944	0.44009	0.43238	0.44039	0.45863	0.45116	0.44899	0.44057	0.43519	0.43449	0.4454	0.43024
	139	0.44047	0.43844	0.4409	0.42804	0.43459	0.42682	0.42716	0.45075	0.43747	0.43388	0.43822	0.43931	0.43808	0.4382	0.42686	0.42192	0.43931	0.44299	0.43334	0.42963	0.43667	0.44279	0.43957	0.44128	0.43147	0.43323	0.44234	0.43703	0.44678	0.42648	0.42826	0.43756	0.44253	0.43901	0.4312	0.4318	0.43565	0.43778	0.43244	0.44451	0.42638	0.42351	0.44415	0.4377	0.43988	0.43235	0.42558	0.42879
	140	0.44133	0.4346	0.43025	0.43651	0.43577	0.42521	0.43582	0.43918	0.42767	0.44205	0.44864	0.44516	0.43304	0.43737	0.42682	0.43065	0.43928	0.44889	0.43813	0.43552	0.43713	0.43892	0.42524	0.44019	0.43156	0.4327	0.44179	0.44152	0.4243	0.43406	0.4216	0.43708	0.44539	0.43078	0.43926	0.4354	0.42715	0.44807	0.43029	0.41683	0.42532	0.42444	0.43165	0.43714	0.4312	0.41294	0.42068	0.4259
	141	0.42948	0.43912	0.44088	0.44471	0.44587	0.43827	0.45013	0.44973	0.44085	0.45293	0.43997	0.44772	0.43729	0.44519	0.44661	0.43983	0.44488	0.44954	0.43961	0.44055	0.44751	0.44641	0.45384	0.43445	0.44242	0.4383	0.44669	0.44112	0.452	0.43649	0.43398	0.45221	0.44228	0.44018	0.43684	0.44445	0.43594	0.44999	0.43913	0.44596	0.45604	0.42986	0.4436	0.45466	0.43191	0.43316	0.44575	0.42936
	142	0.43177	0.43429	0.43677	0.43697	0.43627	0.44055	0.45037	0.43363	0.45904	0.42595	0.43313	0.42953	0.43954	0.42784	0.42627	0.44311	0.4249	0.43829	0.43274	0.43784	0.43367	0.43289	0.43836	0.4306	0.43286	0.43828	0.43664	0.44031	0.44718	0.42956	0.43673	0.447	0.43581	0.43745	0.4254	0.43353	0.43591	0.44975	0.43646	0.43338	0.44577	0.43591	0.44964	0.43184	0.43398	0.43719	0.44298	0.433
	143	0.44659	0.44367	0.42983	0.439	0.42887	0.43413	0.43711	0.42714	0.43441	0.44181	0.43343	0.43769	0.43898	0.44329	0.42251	0.43178	0.44295	0.43095	0.4343	0.43516	0.43785	0.43344	0.43243	0.42275	0.42925	0.43722	0.43126	0.44815	0.4451	0.43715	0.43296	0.4358	0.44018	0.44097	0.43646	0.43536	0.43913	0.43749	0.43287	0.43611	0.44688	0.43338	0.43528	0.43367	0.43907	0.42613	0.43302	0.43752
	144	0.44038	0.44014	0.42834	0.43937	0.44184	0.44623	0.43595	0.44687	0.42575	0.44662	0.43733	0.42815	0.44069	0.4325	0.44052	0.4362	0.42794	0.44917	0.43412	0.4359	0.44608	0.4398	0.43593	0.44984	0.44078	0.44784	0.44413	0.43746	0.44119	0.4362	0.43461	0.43458	0.43469	0.43199	0.43113	0.44175	0.43794	0.4383	0.45574	0.43574	0.44756	0.436	0.45079	0.43882	0.42601	0.43318	0.43473	0.4295
	145	0.44104	0.43814	0.44009	0.43795	0.43837	0.44118	0.44139	0.44624	0.43691	0.43491	0.41931	0.43558	0.4388	0.44387	0.43008	0.44649	0.43112	0.43746	0.44017	0.43564	0.44465	0.43452	0.44288	0.44301	0.44208	0.43869	0.4418	0.44604	0.44745	0.43319	0.43447	0.44147	0.43264	0.44371	0.43431	0.43407	0.43906	0.42032	0.45073	0.44617	0.42988	0.44425	0.44467	0.43773	0.43852	0.44801	0.4342	0.43782
	146	0.44291	0.42517	0.42736	0.43156	0.43145	0.424	0.43495	0.43472	0.42948	0.43534	0.43064	0.43457	0.43556	0.43853	0.43908	0.43367	0.42274	0.43046	0.43192	0.42682	0.44622	0.43737	0.43743	0.43831	0.42648	0.42864	0.44008	0.43629	0.43229	0.4274	0.42186	0.42794	0.42263	0.42814	0.42501	0.44526	0.42268	0.43987	0.41691	0.4397	0.43173	0.4304	0.43588	0.42119	0.42206	0.41901	0.4305	0.41521
	147	0.42791	0.43694	0.42063	0.44213	0.43467	0.44058	0.42873	0.45071	0.43527	0.43384	0.43342	0.43731	0.42931	0.44436	0.44175	0.43752	0.43149	0.43355	0.42601	0.44499	0.42965	0.44265	0.43094	0.4383	0.42528	0.42435	0.43162	0.43509	0.44516	0.43387	0.42892	0.44856	0.43382	0.42837	0.43144	0.44532	0.43478	0.4337	0.44813	0.42648	0.4511	0.41276	0.44528	0.43841	0.4435	0.44369	0.43328	0.42442
	148	0.44644	0.44636	0.42957	0.44789	0.45435	0.43864	0.44167	0.44432	0.43535	0.45098	0.45491	0.44773	0.44491	0.45169	0.43937	0.45073	0.44405	0.44863	0.44151	0.4488	0.43679	0.43484	0.43848	0.43427	0.44799	0.45626	0.44255	0.44047	0.45506	0.43822	0.44247	0.45131	0.44587	0.44604	0.43502	0.44752	0.44089	0.45751	0.44375	0.45255	0.459	0.44192	0.4469	0.44511	0.44853	0.43256	0.43889	0.43471
	149	0.44262	0.44625	0.44519	0.43797	0.44237	0.43971	0.44141	0.44442	0.44699	0.43552	0.43908	0.44303	0.44325	0.46162	0.44063	0.43122	0.4361	0.44262	0.4396	0.44508	0.4519	0.43538	0.45978	0.44446	0.43898	0.44585	0.43861	0.43642	0.44709	0.45	0.43491	0.44296	0.45243	0.44609	0.45371	0.43947	0.43858	0.44696	0.4342	0.43912	0.44451	0.44774	0.4349	0.4522	0.44275	0.43821	0.43514	0.43705
	150	0.44708	0.44516	0.43091	0.44276	0.45463	0.43972	0.43926	0.44042	0.42841	0.4303	0.43613	0.44447	0.44126	0.44277	0.43644	0.44365	0.44035	0.44546	0.4382	0.44661	0.45871	0.44724	0.44983	0.44365	0.42709	0.43911	0.43464	0.43623	0.44365	0.43211	0.43084	0.45099	0.44183	0.44029	0.43284	0.43934	0.43705	0.43906	0.44244	0.4372	0.44448	0.43092	0.44032	0.45256	0.44229	0.43717	0.43398	0.42874
	151	0.44678	0.44328	0.43344	0.44558	0.42952	0.42725	0.43678	0.43877	0.43213	0.42557	0.43916	0.43434	0.44927	0.44372	0.44293	0.43937	0.44389	0.43858	0.43268	0.43217	0.44374	0.44624	0.4458	0.4267	0.43093	0.44675	0.44593	0.42284	0.44517	0.42405	0.44241	0.43461	0.44452	0.44053	0.42885	0.4454	0.43004	0.44456	0.43929	0.43046	0.42992	0.45345	0.43592	0.43156	0.43681	0.44024	0.43531	0.43587
	152	0.43784	0.43868	0.43367	0.44439	0.42775	0.43734	0.43306	0.44302	0.44395	0.43889	0.43693	0.44268	0.43133	0.44012	0.43322	0.43682	0.42818	0.43304	0.43803	0.42683	0.44929	0.44715	0.42976	0.45089	0.43253	0.42461	0.43824	0.42724	0.43152	0.42324	0.44787	0.43571	0.43465	0.4418	0.4358	0.43369	0.43139	0.44038	0.43226	0.43251	0.44019	0.42949	0.42328	0.43708	0.43199	0.4338	0.4308	0.43037
	153	0.43313	0.43479	0.43452	0.45421	0.44569	0.44532	0.43539	0.45838	0.45695	0.43138	0.43274	0.43887	0.43871	0.4337	0.45431	0.43824	0.44735	0.44119	0.44845	0.44435	0.44321	0.45741	0.44511	0.4509	0.42847	0.4362	0.43903	0.43541	0.43283	0.43574	0.45011	0.44407	0.44749	0.4393	0.43104	0.43882	0.43856	0.44988	0.43822	0.44598	0.43664	0.44361	0.43982	0.44609	0.4361	0.44052	0.43737	0.44569
	154	0.44225	0.43557	0.43672	0.44387	0.44035	0.43714	0.43679	0.44294	0.45489	0.4163	0.44492	0.43817	0.433	0.43761	0.43235	0.44294	0.42712	0.42853	0.44462	0.45436	0.44112	0.4432	0.43433	0.45364	0.43022	0.43907	0.43406	0.44025	0.44432	0.44627	0.45372	0.43232	0.43815	0.44737	0.44366	0.44128	0.45171	0.43475	0.43844	0.43391	0.44114	0.4428	0.44253	0.44116	0.45358	0.43403	0.45108	0.44385
	155	0.43302	0.42756	0.43394	0.43515	0.42957	0.44486	0.43145	0.44125	0.44337	0.43054	0.43479	0.43472	0.42983	0.44192	0.42793	0.43302	0.43114	0.42928	0.43418	0.44412	0.43695	0.42517	0.44442	0.43525	0.43505	0.43734	0.4245	0.43626	0.43819	0.44307	0.43461	0.42832	0.44175	0.42473	0.42108	0.43338	0.42554	0.43722	0.43358	0.42964	0.43105	0.43085	0.42985	0.44051	0.43443	0.43047	0.43649	0.43665
	156	0.43737	0.43195	0.43344	0.44757	0.4346	0.43196	0.44141	0.44338	0.43258	0.42633	0.42302	0.44881	0.43872	0.43991	0.4329	0.43451	0.43487	0.43832	0.43411	0.44683	0.45708	0.43998	0.43011	0.44284	0.44445	0.44328	0.4374	0.43696	0.44175	0.43153	0.44774	0.43988	0.43492	0.44188	0.42522	0.43375	0.43695	0.4482	0.43931	0.4395	0.43289	0.42839	0.44583	0.449	0.43535	0.42456	0.42423	0.4376
	157	0.43933	0.432	0.43002	0.44791	0.42958	0.43939	0.4373	0.4423	0.45012	0.43336	0.44239	0.44333	0.42624	0.44556	0.44001	0.44387	0.43453	0.43598	0.44039	0.43794	0.44556	0.43665	0.44792	0.44167	0.4263	0.43914	0.44599	0.442	0.44372	0.43714	0.42415	0.44325	0.43928	0.42711	0.43633	0.44406	0.44231	0.43714	0.42699	0.44316	0.43869	0.44503	0.44036	0.44902	0.44071	0.43029	0.43559	0.43771
	158	0.43537	0.44074	0.4473	0.44161	0.44646	0.43285	0.4465	0.44321	0.44179	0.43575	0.43156	0.43848	0.43683	0.42442	0.45136	0.45365	0.44072	0.44986	0.4471	0.44272	0.43831	0.443	0.45476	0.44406	0.43771	0.44413	0.44861	0.43586	0.44817	0.42839	0.43092	0.44925	0.44801	0.44834	0.42778	0.42817	0.44568	0.44667	0.43625	0.44731	0.44307	0.44091	0.43171	0.45317	0.4438	0.43667	0.44528	0.43824
	159	0.43471	0.45222	0.43285	0.44225	0.44808	0.43835	0.43795	0.43491	0.4457	0.4316	0.42798	0.43658	0.4354	0.43269	0.44059	0.43453	0.44085	0.44497	0.43544	0.44014	0.4482	0.44062	0.44308	0.44521	0.4283	0.43272	0.43235	0.43449	0.44574	0.43066	0.43701	0.44298	0.43369	0.44269	0.43192	0.43992	0.44845	0.43366	0.43679	0.43183	0.43717	0.44534	0.43283	0.43323	0.44353	0.4409	0.4391	0.44687
	160	0.43439	0.42874	0.44031	0.43598	0.43998	0.43308	0.43664	0.44186	0.44274	0.43366	0.43268	0.44023	0.42427	0.43149	0.43516	0.44483	0.43804	0.44048	0.43038	0.43313	0.43912	0.44922	0.43663	0.44465	0.42995	0.42952	0.43215	0.42902	0.44522	0.43672	0.43769	0.4504	0.44639	0.43282	0.42224	0.44393	0.4488	0.4385	0.43501	0.42427	0.43519	0.4286	0.44167	0.44297	0.44227	0.43683	0.42988	0.443
	161	0.43079	0.43424	0.43498	0.42901	0.45524	0.43828	0.43169	0.4371	0.45193	0.43361	0.4329	0.42194	0.42883	0.42471	0.4336	0.44184	0.42483	0.42326	0.44447	0.44196	0.43877	0.4341	0.43555	0.45345	0.43242	0.43113	0.4295	0.43528	0.4345	0.44106	0.43485	0.44203	0.43143	0.4424	0.42874	0.43306	0.44599	0.43733	0.43273	0.42786	0.4265	0.43554	0.4346	0.44356	0.43054	0.43313	0.43605	0.43561
	162	0.43213	0.44257	0.44373	0.44301	0.44468	0.43351	0.4341	0.44249	0.43504	0.43773	0.43296	0.4375	0.43706	0.44628	0.44552	0.4482	0.43783	0.44182	0.43449	0.44335	0.43852	0.44192	0.44272	0.43531	0.4271	0.43195	0.43116	0.43059	0.4382	0.44227	0.44323	0.44365	0.45292	0.43003	0.4358	0.43468	0.43781	0.43485	0.43507	0.4447	0.43205	0.4393	0.44308	0.44248	0.44108	0.43101	0.44907	0.43044
	163	0.44381	0.43153	0.44288	0.44973	0.44353	0.44646	0.44383	0.44284	0.44344	0.43804	0.44449	0.43277	0.44109	0.44259	0.43616	0.43356	0.44031	0.43501	0.43557	0.44812	0.43246	0.43915	0.43529	0.43397	0.43138	0.43941	0.42742	0.43806	0.44079	0.43818	0.43314	0.43758	0.44257	0.43804	0.43002	0.43835	0.43394	0.44596	0.43893	0.43675	0.43026	0.4315	0.43852	0.44138	0.44249	0.43579	0.42316	0.43857
	164	0.43852	0.43734	0.44649	0.44163	0.44583	0.44476	0.43133	0.44312	0.44258	0.44354	0.43366	0.44719	0.42915	0.44606	0.44176	0.44636	0.42769	0.44371	0.43854	0.4312	0.44159	0.44027	0.44595	0.43929	0.42779	0.43297	0.43256	0.44505	0.44152	0.43456	0.43927	0.44504	0.4393	0.43961	0.44022	0.44751	0.43558	0.44471	0.44527	0.44001	0.44333	0.44658	0.44338	0.44325	0.44577	0.44347	0.4426	0.44324
	165	0.42788	0.43253	0.43684	0.42298	0.44849	0.42827	0.4416	0.43783	0.44069	0.42603	0.42976	0.43742	0.43293	0.43592	0.43618	0.44478	0.43088	0.43805	0.43681	0.43815	0.43133	0.43419	0.43465	0.44442	0.43916	0.42736	0.43264	0.42878	0.44881	0.44009	0.42701	0.43588	0.43914	0.44072	0.42853	0.43039	0.42531	0.43963	0.43043	0.43484	0.437	0.42669	0.42608	0.43574	0.43885	0.42923	0.43568	0.43976
	166	0.44835	0.43972	0.44016	0.44296	0.44924	0.43498	0.44381	0.43937	0.44164	0.41884	0.44337	0.44368	0.44118	0.43637	0.43994	0.44199	0.44345	0.43607	0.43525	0.44836	0.43662	0.43834	0.45212	0.44984	0.43115	0.44119	0.4418	0.42858	0.45525	0.43109	0.43754	0.43282	0.44582	0.44138	0.43974	0.44073	0.43698	0.44933	0.44815	0.43203	0.45066	0.43175	0.43477	0.44196	0.44172	0.4476	0.43973	0.43586
	167	0.4339	0.44672	0.43133	0.4328	0.42298	0.43795	0.4478	0.43638	0.44413	0.4246	0.43158	0.43575	0.43536	0.44264	0.434	0.4329	0.43574	0.45317	0.44217	0.43601	0.43921	0.44173	0.44192	0.43868	0.42931	0.44071	0.42959	0.43212	0.43909	0.42962	0.41833	0.45121	0.44415	0.44167	0.43628	0.43333	0.43625	0.43651	0.42686	0.43631	0.44213	0.44395	0.43929	0.434	0.4467	0.44	0.44296	0.44148
	168	0.43272	0.43255	0.43916	0.44351	0.42228	0.43316	0.43706	0.43076	0.43251	0.42567	0.42722	0.43122	0.43585	0.43534	0.42935	0.44395	0.43418	0.4472	0.4385	0.44728	0.43714	0.43313	0.43749	0.43511	0.43971	0.42982	0.43353	0.43364	0.43613	0.44558	0.43977	0.43986	0.43485	0.43074	0.4368	0.43236	0.43163	0.43016	0.43085	0.42705	0.4395	0.42873	0.41855	0.44136	0.43947	0.43574	0.43381	0.43386
	169	0.43895	0.43553	0.43525	0.44975	0.43482	0.43571	0.42799	0.44627	0.44405	0.43944	0.43514	0.43793	0.4329	0.4455	0.43523	0.44038	0.43486	0.43666	0.4416	0.44248	0.44636	0.44385	0.4461	0.43723	0.43592	0.44582	0.4322	0.45236	0.44257	0.4338	0.43928	0.43959	0.44136	0.43313	0.43409	0.44078	0.43296	0.44301	0.43402	0.44049	0.43929	0.44056	0.43851	0.44023	0.44449	0.44707	0.43475	0.43704
	170	0.44262	0.44136	0.43594	0.44798	0.44109	0.4374	0.44045	0.44495	0.44376	0.42623	0.44467	0.44092	0.4341	0.43493	0.4432	0.44708	0.42283	0.43516	0.43607	0.4476	0.44561	0.44104	0.43865	0.43977	0.4381	0.44292	0.43608	0.44035	0.43195	0.43066	0.44217	0.44192	0.44213	0.43646	0.43139	0.44514	0.43942	0.43373	0.43971	0.42524	0.43377	0.44032	0.42866	0.44033	0.43624	0.42688	0.4384	0.43694
	171	0.42184	0.43228	0.42982	0.4496	0.43532	0.43351	0.42841	0.43634	0.44664	0.43415	0.43044	0.43591	0.43786	0.43659	0.4409	0.4457	0.43499	0.43361	0.43056	0.43556	0.44105	0.43983	0.43294	0.42886	0.42423	0.43348	0.43519	0.43736	0.42886	0.43131	0.4501	0.43943	0.4382	0.43946	0.43172	0.43193	0.43182	0.4376	0.43565	0.43361	0.44024	0.43626	0.43781	0.43896	0.4346	0.42482	0.43154	0.43512
	172	0.43679	0.44071	0.4416	0.44399	0.44629	0.4492	0.44992	0.44516	0.43646	0.44721	0.44336	0.44006	0.43948	0.45123	0.44039	0.44321	0.43682	0.44257	0.4558	0.43414	0.45646	0.44908	0.45523	0.44732	0.42798	0.43165	0.44373	0.44849	0.44077	0.43083	0.44228	0.43579	0.44207	0.43984	0.43011	0.43447	0.43829	0.43593	0.44191	0.44724	0.44065	0.44637	0.45033	0.45914	0.44135	0.42707	0.43957	0.43335
	173	0.44026	0.43555	0.43561	0.43841	0.44751	0.43849	0.44162	0.43048	0.43458	0.43969	0.44049	0.44952	0.44424	0.44684	0.43408	0.43557	0.44068	0.42893	0.43724	0.44208	0.44712	0.44497	0.44038	0.4526	0.43366	0.43609	0.43721	0.43244	0.43392	0.44414	0.4348	0.43906	0.45784	0.44687	0.43734	0.44407	0.43481	0.44462	0.43523	0.4358	0.43182	0.42915	0.42051	0.43969	0.42407	0.44686	0.43104	0.43067
	174	0.43559	0.44549	0.44482	0.44357	0.43936	0.44635	0.44665	0.45305	0.44484	0.43668	0.43124	0.44223	0.43523	0.43835	0.44096	0.44162	0.4391	0.42883	0.42161	0.43647	0.44467	0.45352	0.44896	0.45721	0.43303	0.43548	0.43375	0.43954	0.43472	0.43629	0.44206	0.44794	0.43614	0.43709	0.43797	0.43792	0.43726	0.43957	0.45237	0.43246	0.44579	0.43706	0.43672	0.43468	0.44979	0.43911	0.44605	0.44273
	175	0.43728	0.43518	0.43296	0.44798	0.43349	0.44221	0.43927	0.43777	0.44018	0.43308	0.43096	0.43572	0.43021	0.43485	0.43978	0.43468	0.42521	0.43313	0.43567	0.43754	0.44574	0.44307	0.44503	0.43893	0.43097	0.42804	0.43488	0.43549	0.44795	0.43491	0.45725	0.44349	0.44012	0.4403	0.43187	0.43033	0.43489	0.44447	0.42969	0.44028	0.44689	0.44322	0.43139	0.44609	0.43607	0.4396	0.43194	0.43516
	176	0.43385	0.42581	0.43707	0.43466	0.43353	0.42421	0.43428	0.4292	0.42878	0.43767	0.4346	0.41603	0.42931	0.43034	0.44204	0.43277	0.41685	0.42932	0.42643	0.43804	0.44266	0.43968	0.42888	0.43414	0.43077	0.42827	0.4291	0.42105	0.43669	0.42462	0.43301	0.44254	0.43851	0.43634	0.42673	0.42521	0.43004	0.42768	0.43806	0.43569	0.44284	0.4424	0.42668	0.43995	0.4328	0.42579	0.44427	0.42128
	177	0.43749	0.44013	0.4359	0.43416	0.44642	0.45147	0.4392	0.43995	0.45154	0.44067	0.43612	0.44439	0.43339	0.44334	0.43999	0.44271	0.43903	0.44096	0.42711	0.44167	0.45088	0.44501	0.4458	0.44457	0.4273	0.4423	0.43983	0.43999	0.44213	0.4335	0.43119	0.43418	0.43845	0.44593	0.43841	0.44308	0.43529	0.44509	0.43966	0.43559	0.44697	0.44552	0.43878	0.4398	0.44915	0.44565	0.43946	0.442
	178	0.43886	0.43614	0.43909	0.43484	0.44447	0.43543	0.43977	0.44766	0.43056	0.43946	0.43186	0.43473	0.43801	0.44139	0.43482	0.43534	0.43192	0.43842	0.43025	0.44317	0.4412	0.44024	0.44505	0.4496	0.43241	0.43411	0.44206	0.43427	0.44006	0.4399	0.42677	0.43573	0.4507	0.43545	0.43241	0.44674	0.43152	0.44047	0.43715	0.4351	0.43982	0.42021	0.43595	0.45193	0.44097	0.42777	0.42849	0.44044
	179	0.44749	0.43725	0.4376	0.43291	0.43489	0.44096	0.43832	0.44937	0.44259	0.42841	0.43955	0.43915	0.44039	0.44186	0.43731	0.44252	0.42988	0.43004	0.43325	0.43186	0.43545	0.42573	0.44579	0.44425	0.42769	0.43887	0.4474	0.43696	0.42998	0.44503	0.44935	0.43399	0.44412	0.43328	0.44331	0.43878	0.44946	0.43803	0.44265	0.43482	0.44608	0.44254	0.43496	0.44612	0.44756	0.4388	0.43111	0.43357
	180	0.44825	0.4428	0.43455	0.43161	0.44237	0.43745	0.43868	0.4429	0.43213	0.43592	0.43118	0.4345	0.43985	0.4443	0.43337	0.43204	0.43654	0.43623	0.43372	0.4407	0.44143	0.44664	0.43552	0.44057	0.44606	0.4477	0.44638	0.44102	0.45118	0.42977	0.43506	0.43532	0.43432	0.43783	0.4366	0.42726	0.42802	0.44329	0.43118	0.44269	0.44891	0.4434	0.44387	0.44438	0.4301	0.43054	0.43539	0.42832
	181	0.44035	0.44048	0.42578	0.43734	0.42889	0.44155	0.44596	0.43819	0.44553	0.44058	0.4324	0.44681	0.43215	0.43556	0.44843	0.44241	0.44524	0.42849	0.44139	0.45498	0.43977	0.43009	0.43768	0.43955	0.43087	0.4454	0.43985	0.42991	0.45413	0.43625	0.44215	0.43861	0.44553	0.4446	0.42621	0.43018	0.43342	0.4319	0.44251	0.44013	0.4481	0.44775	0.44342	0.44502	0.43035	0.43598	0.44514	0.43408
	182	0.44065	0.44266	0.4303	0.44688	0.4338	0.43233	0.44651	0.43864	0.43931	0.44415	0.4358	0.43009	0.45179	0.4341	0.44226	0.43393	0.42703	0.44487	0.43487	0.44693	0.42464	0.44292	0.44081	0.44199	0.44076	0.43959	0.42815	0.44184	0.44658	0.43961	0.43244	0.44132	0.43638	0.44554	0.43923	0.43522	0.43538	0.44714	0.41811	0.44219	0.4385	0.42432	0.44694	0.43499	0.43276	0.43093	0.42554	0.43777
	183	0.42417	0.43578	0.4306	0.43489	0.43639	0.4331	0.43307	0.42781	0.43684	0.4264	0.42837	0.43695	0.43667	0.4302	0.43021	0.45172	0.42688	0.44359	0.44803	0.43516	0.426	0.43408	0.43396	0.44994	0.43389	0.42868	0.43771	0.42829	0.43959	0.43886	0.42467	0.44032	0.4436	0.43934	0.43284	0.43398	0.44759	0.44009	0.4295	0.43122	0.43676	0.43356	0.42358	0.43273	0.43827	0.4345	0.42656	0.42829
	184	0.43655	0.43425	0.43526	0.44479	0.43381	0.43216	0.43039	0.44461	0.43104	0.4486	0.43416	0.43871	0.43253	0.45098	0.43772	0.43126	0.4266	0.43966	0.44001	0.43302	0.43926	0.448	0.43179	0.44143	0.43382	0.44197	0.43891	0.4352	0.44868	0.43634	0.43071	0.44433	0.44516	0.4186	0.43382	0.43891	0.42886	0.43566	0.43843	0.44247	0.4423	0.43042	0.44469	0.44825	0.44051	0.43473	0.42611	0.43461
	185	0.443	0.44357	0.44377	0.44719	0.42452	0.44321	0.43072	0.43868	0.42894	0.43812	0.43331	0.42873	0.43929	0.43465	0.43472	0.43743	0.42887	0.43986	0.4288	0.44347	0.44319	0.44085	0.45488	0.44535	0.43811	0.44139	0.43773	0.43832	0.44769	0.42628	0.43797	0.44296	0.43589	0.43116	0.43333	0.43637	0.43358	0.43466	0.44022	0.43784	0.44747	0.43306	0.44116	0.44334	0.44123	0.43754	0.43606	0.42613
	186	0.43837	0.4427	0.44128	0.44668	0.4482	0.44251	0.44587	0.44804	0.44256	0.43642	0.43247	0.45355	0.42676	0.43246	0.43867	0.43195	0.43797	0.43814	0.43499	0.44046	0.46204	0.44478	0.44761	0.45212	0.4308	0.43187	0.44837	0.44207	0.44439	0.44179	0.43569	0.4489	0.45428	0.43236	0.44778	0.44533	0.44788	0.44876	0.43192	0.43908	0.43372	0.43662	0.45149	0.44736	0.45605	0.43822	0.43286	0.44549
	187	0.43973	0.43461	0.4348	0.44029	0.43603	0.43298	0.4323	0.43343	0.4263	0.43031	0.42195	0.43843	0.43497	0.42718	0.44627	0.43763	0.42395	0.42724	0.43021	0.43675	0.43909	0.44143	0.44123	0.43322	0.43115	0.44322	0.43442	0.43846	0.43599	0.43237	0.43739	0.43859	0.42378	0.43127	0.4203	0.43957	0.44376	0.43914	0.43022	0.4363	0.43997	0.43275	0.43537	0.44291	0.43436	0.43689	0.43994	0.4331
	188	0.4482	0.43228	0.43091	0.44626	0.43943	0.42496	0.44422	0.43434	0.43825	0.43748	0.43076	0.4353	0.43232	0.43456	0.43299	0.43509	0.42691	0.43795	0.43101	0.44148	0.45077	0.44523	0.44054	0.44103	0.43629	0.44179	0.42714	0.43619	0.44554	0.45228	0.4416	0.44181	0.44862	0.44329	0.43196	0.43801	0.42954	0.43891	0.45217	0.43347	0.44159	0.44477	0.45015	0.44009	0.44148	0.43189	0.43269	0.42547
	189	0.43183	0.44833	0.43105	0.44409	0.4303	0.42759	0.419	0.42923	0.43833	0.43598	0.42627	0.42945	0.43523	0.43125	0.42874	0.43491	0.43059	0.43691	0.43029	0.43972	0.43453	0.43344	0.43812	0.45138	0.43048	0.44302	0.43341	0.44285	0.43222	0.43558	0.42908	0.44373	0.4362	0.43379	0.42321	0.4317	0.43378	0.4296	0.43512	0.42751	0.44016	0.42751	0.43965	0.43438	0.43653	0.4341	0.43131	0.42289
	190	0.44491	0.43657	0.43067	0.44037	0.44099	0.44188	0.44452	0.43754	0.45162	0.43487	0.43096	0.4368	0.43274	0.43067	0.44169	0.4457	0.42927	0.44662	0.44763	0.4447	0.4398	0.43811	0.44383	0.4436	0.4371	0.43282	0.44153	0.4434	0.44125	0.42828	0.44308	0.4356	0.44185	0.43669	0.43174	0.43682	0.44289	0.44485	0.43812	0.42925	0.44172	0.43309	0.43103	0.4458	0.44807	0.43328	0.43455	0.43713
	191	0.42929	0.4508	0.43423	0.44842	0.43616	0.4337	0.43865	0.44288	0.44905	0.43168	0.43505	0.44234	0.43519	0.42922	0.43605	0.44879	0.42612	0.44026	0.42736	0.43194	0.44465	0.43548	0.44681	0.4517	0.43703	0.43344	0.4296	0.43294	0.44636	0.44073	0.44491	0.4459	0.44293	0.43986	0.42803	0.43149	0.4371	0.44612	0.44461	0.43511	0.43658	0.43105	0.44101	0.44167	0.44349	0.42492	0.43777	0.42699
	192	0.43833	0.45062	0.43734	0.4278	0.44216	0.44084	0.43491	0.44862	0.44076	0.43198	0.435	0.44029	0.43535	0.4381	0.43452	0.44239	0.43661	0.4347	0.43673	0.44357	0.44089	0.43436	0.43884	0.4265	0.44202	0.43981	0.44376	0.43283	0.43045	0.4287	0.43639	0.43868	0.44512	0.44161	0.44171	0.43744	0.44347	0.44896	0.43168	0.4394	0.44085	0.43275	0.44281	0.43337	0.43674	0.42971	0.43395	0.44975
	193	0.43311	0.44496	0.42835	0.44439	0.45005	0.43076	0.42784	0.43304	0.42996	0.43731	0.43864	0.43348	0.44039	0.44096	0.43323	0.43946	0.43031	0.44078	0.43437	0.44556	0.43694	0.43558	0.43594	0.44654	0.42975	0.44542	0.41951	0.43598	0.43977	0.43337	0.41618	0.43487	0.44951	0.44052	0.43185	0.43946	0.44344	0.43644	0.43026	0.43945	0.43502	0.42282	0.42988	0.44578	0.43963	0.43355	0.42911	0.43574
	194	0.43225	0.43673	0.43222	0.44388	0.44106	0.43429	0.43827	0.43594	0.42965	0.43722	0.44757	0.43392	0.41759	0.44625	0.437	0.43209	0.43804	0.43518	0.43779	0.44679	0.44666	0.44446	0.44809	0.44048	0.4443	0.43415	0.43661	0.43523	0.44506	0.43428	0.43403	0.44147	0.43639	0.43812	0.43028	0.43325	0.4415	0.45041	0.43617	0.43994	0.44534	0.42158	0.43429	0.44235	0.43271	0.45181	0.42134	0.43579
	195	0.43527	0.43924	0.42678	0.44628	0.444	0.43201	0.4306	0.44167	0.43119	0.44101	0.4376	0.43868	0.4413	0.4424	0.43503	0.43833	0.42019	0.43957	0.43487	0.44173	0.43888	0.43593	0.44664	0.44726	0.44522	0.42095	0.42964	0.43609	0.4392	0.4298	0.43845	0.44205	0.44817	0.44079	0.44823	0.44207	0.43878	0.43518	0.42598	0.44626	0.42874	0.43438	0.43208	0.44213	0.44201	0.43209	0.43261	0.44102
	196	0.44443	0.4463	0.44796	0.43693	0.44546	0.43839	0.43796	0.44988	0.44619	0.43967	0.4422	0.43524	0.42595	0.43413	0.42433	0.43969	0.43476	0.43503	0.44615	0.45107	0.44001	0.45531	0.44554	0.44234	0.44476	0.44705	0.43948	0.44137	0.44623	0.43209	0.43526	0.43958	0.44596	0.44126	0.43454	0.44355	0.45348	0.44013	0.44653	0.43826	0.45001	0.43998	0.43241	0.43795	0.4425	0.44389	0.43645	0.43123
	197	0.43265	0.44834	0.44179	0.44651	0.44303	0.43962	0.44629	0.44373	0.44672	0.43289	0.43358	0.43376	0.43286	0.43879	0.4335	0.44062	0.43461	0.44727	0.42799	0.44957	0.44693	0.44356	0.45909	0.44236	0.4289	0.43729	0.43844	0.43182	0.43435	0.43929	0.4421	0.46422	0.44268	0.451	0.44273	0.44535	0.44862	0.43291	0.44469	0.43281	0.43944	0.43731	0.42798	0.43725	0.43959	0.42773	0.44348	0.44331
	198	0.43537	0.44238	0.43436	0.45213	0.4436	0.44629	0.42898	0.42797	0.43631	0.4337	0.43327	0.43856	0.43887	0.44877	0.43672	0.42926	0.4365	0.43643	0.43079	0.44448	0.44102	0.45088	0.4398	0.45026	0.43437	0.44061	0.43313	0.44475	0.43654	0.43362	0.43982	0.44192	0.44553	0.44186	0.44731	0.44252	0.43991	0.44204	0.43779	0.43814	0.44661	0.43485	0.43895	0.45688	0.44993	0.44108	0.4263	0.43573
	199	0.43469	0.42827	0.43536	0.43704	0.44519	0.43197	0.43136	0.44927	0.43344	0.43536	0.4242	0.43918	0.42998	0.42827	0.4478	0.42576	0.42881	0.43761	0.43229	0.44574	0.42968	0.44637	0.44555	0.44773	0.44558	0.43779	0.4411	0.44069	0.4328	0.43194	0.4318	0.4424	0.44541	0.44199	0.43555	0.44396	0.4401	0.42877	0.44609	0.43546	0.44498	0.43178	0.42677	0.44238	0.43261	0.43122	0.4342	0.43095
	200	0.43717	0.42611	0.43801	0.43932	0.44495	0.44243	0.42898	0.44274	0.43645	0.43544	0.43799	0.44131	0.4384	0.43434	0.42838	0.43758	0.42498	0.44177	0.44708	0.4497	0.4421	0.44595	0.44741	0.4378	0.43915	0.4183	0.43384	0.43584	0.45065	0.43587	0.43269	0.43992	0.43234	0.43959	0.43995	0.42385	0.44396	0.4378	0.43297	0.44211	0.44764	0.44182	0.42806	0.43721	0.43872	0.4379	0.44958	0.43465
	201	0.4303	0.44383	0.44151	0.45439	0.435	0.43228	0.4343	0.44074	0.42714	0.44583	0.44118	0.43764	0.45009	0.43562	0.45226	0.43869	0.43712	0.44027	0.44603	0.44916	0.43804	0.43799	0.44117	0.44957	0.42799	0.44224	0.44667	0.43387	0.43066	0.43217	0.43437	0.45097	0.42654	0.44816	0.43231	0.43077	0.43448	0.44363	0.42889	0.43987	0.43852	0.44719	0.44847	0.44505	0.44933	0.43882	0.439	0.4329
	202	0.43154	0.4343	0.43485	0.42195	0.44606	0.43956	0.44033	0.43602	0.43374	0.42921	0.42194	0.42963	0.42676	0.44449	0.44283	0.43858	0.4347	0.43018	0.43882	0.43623	0.44253	0.44058	0.44078	0.43921	0.43867	0.43641	0.44171	0.4301	0.43872	0.43171	0.43623	0.43872	0.43365	0.43186	0.42351	0.43206	0.43583	0.43161	0.4347	0.42704	0.4314	0.44365	0.43848	0.44812	0.42968	0.44052	0.44004	0.44459
	203	0.44133	0.43742	0.438	0.43404	0.42948	0.43059	0.43259	0.43972	0.42445	0.43932	0.43094	0.43312	0.43036	0.42753	0.43267	0.43957	0.43293	0.43282	0.4265	0.44684	0.43621	0.43388	0.4406	0.43301	0.42557	0.43003	0.4334	0.43662	0.43756	0.42426	0.43402	0.44517	0.4307	0.42844	0.42808	0.44121	0.43285	0.42984	0.4376	0.43909	0.43626	0.43428	0.4267	0.42699	0.4326	0.42968	0.43735	0.42439
	204	0.42873	0.42891	0.4487	0.43969	0.4489	0.43385	0.44058	0.4427	0.43844	0.43435	0.43482	0.44698	0.43875	0.44012	0.44089	0.43055	0.4317	0.44176	0.43425	0.44148	0.44756	0.44557	0.43856	0.43617	0.42641	0.44604	0.43811	0.43842	0.44149	0.44004	0.43066	0.44694	0.43755	0.44419	0.4318	0.43856	0.44893	0.44552	0.44133	0.45179	0.45383	0.43715	0.43539	0.44766	0.44438	0.43052	0.44112	0.43383
	205	0.43279	0.43876	0.44036	0.4459	0.4471	0.42635	0.44034	0.43672	0.43813	0.42965	0.43015	0.42969	0.43273	0.43149	0.43329	0.44911	0.43404	0.44436	0.44796	0.44182	0.43973	0.43254	0.43312	0.44812	0.44049	0.43181	0.44007	0.43624	0.43233	0.42044	0.43643	0.44172	0.44137	0.43642	0.43908	0.44978	0.44101	0.43966	0.42408	0.4367	0.44234	0.42512	0.43953	0.44033	0.43866	0.44048	0.43668	0.43286
	206	0.43218	0.43893	0.43114	0.43719	0.42839	0.43379	0.43343	0.42644	0.44028	0.42565	0.43133	0.43664	0.42218	0.43002	0.43961	0.43129	0.43923	0.44214	0.43224	0.44445	0.42974	0.43661	0.43712	0.42663	0.42838	0.42662	0.42943	0.43133	0.44014	0.43219	0.42559	0.44206	0.44143	0.4358	0.42105	0.43572	0.43368	0.43298	0.44164	0.43139	0.43988	0.43502	0.43152	0.43846	0.43696	0.42523	0.42976	0.43616
	207	0.42863	0.44062	0.41818	0.44251	0.43089	0.42734	0.44492	0.42992	0.4323	0.43891	0.42885	0.44271	0.43635	0.43975	0.43471	0.4359	0.42437	0.42769	0.43758	0.44501	0.43291	0.43868	0.44355	0.44227	0.42746	0.42882	0.43771	0.43719	0.432	0.43359	0.4283	0.45728	0.43126	0.42861	0.42674	0.44491	0.42825	0.4527	0.41872	0.43364	0.43957	0.43567	0.44749	0.43575	0.43608	0.42164	0.42463	0.42813
	208	0.43689	0.43827	0.43324	0.44722	0.43258	0.44038	0.44083	0.44954	0.44208	0.44436	0.43887	0.44325	0.43878	0.45267	0.45295	0.43644	0.44278	0.44176	0.43463	0.4382	0.43882	0.44327	0.43464	0.44512	0.43311	0.44446	0.44264	0.44213	0.44297	0.42237	0.43675	0.43889	0.44643	0.43206	0.43397	0.44627	0.44505	0.44701	0.43821	0.42972	0.44302	0.44127	0.43849	0.4446	0.44432	0.43963	0.42985	0.43401
	209	0.44733	0.44092	0.45033	0.44349	0.451	0.44145	0.45049	0.44199	0.42186	0.44518	0.44966	0.44632	0.43591	0.44393	0.44202	0.44053	0.43854	0.43997	0.44185	0.4397	0.44138	0.44674	0.43596	0.44629	0.44826	0.44745	0.44543	0.44361	0.44687	0.4459	0.43395	0.43367	0.44017	0.44948	0.45088	0.43776	0.43867	0.45532	0.44621	0.45269	0.44217	0.43945	0.45017	0.45288	0.43368	0.44192	0.44203	0.43025
	210	0.43604	0.4373	0.44281	0.44358	0.44285	0.43742	0.43881	0.43787	0.4436	0.44516	0.4347	0.44066	0.44023	0.43713	0.4349	0.43182	0.42496	0.44778	0.43887	0.44725	0.4346	0.43079	0.43722	0.44347	0.44186	0.43269	0.44078	0.43562	0.43891	0.43024	0.45401	0.43077	0.43704	0.43101	0.42766	0.43261	0.43608	0.43284	0.43806	0.44575	0.42922	0.43377	0.4355	0.43315	0.43142	0.43746	0.43366	0.43225
	211	0.42562	0.43194	0.43825	0.42623	0.43868	0.42792	0.43787	0.43063	0.43345	0.42553	0.42937	0.43439	0.43614	0.44059	0.4382	0.4247	0.4274	0.42173	0.43386	0.44512	0.42997	0.43241	0.4283	0.43034	0.43399	0.42275	0.43324	0.43139	0.43441	0.42522	0.42766	0.42687	0.43278	0.43493	0.41641	0.43227	0.4263	0.41506	0.42859	0.43091	0.43068	0.43235	0.43472	0.42723	0.43338	0.42833	0.43843	0.43546
	212	0.43739	0.44093	0.44752	0.43907	0.45033	0.42766	0.44694	0.44606	0.43901	0.44304	0.44108	0.44462	0.44322	0.45042	0.43626	0.44029	0.43792	0.44257	0.44131	0.44445	0.43215	0.44384	0.43963	0.44304	0.44153	0.4351	0.44164	0.4383	0.43306	0.44802	0.42904	0.44172	0.4429	0.44358	0.43626	0.44685	0.44534	0.45304	0.42861	0.44564	0.4393	0.43436	0.43907	0.44738	0.44027	0.43558	0.44211	0.43241
	213	0.44167	0.42932	0.44547	0.44706	0.43979	0.43306	0.44569	0.43996	0.43156	0.44821	0.44342	0.44505	0.42902	0.43921	0.44577	0.43653	0.43971	0.44421	0.44147	0.44882	0.44701	0.44787	0.45191	0.43755	0.44103	0.43753	0.44153	0.43844	0.44421	0.43423	0.43217	0.43901	0.44894	0.44537	0.43866	0.43729	0.43313	0.4433	0.43374	0.45027	0.43005	0.43126	0.4306	0.43377	0.44201	0.43904	0.44612	0.43265
	214	0.44704	0.43644	0.43899	0.44744	0.43413	0.44439	0.44175	0.4412	0.43987	0.4387	0.43998	0.44181	0.44169	0.44219	0.43698	0.43641	0.44328	0.44541	0.43181	0.44138	0.43801	0.44209	0.43229	0.43494	0.43842	0.45245	0.4407	0.43372	0.43547	0.43608	0.4307	0.43508	0.44213	0.43045	0.43345	0.43774	0.43871	0.44018	0.4424	0.43657	0.44554	0.42835	0.43736	0.44587	0.44311	0.43732	0.43525	0.43631
	215	0.43967	0.44684	0.44151	0.43941	0.4382	0.43731	0.43928	0.44029	0.43785	0.44398	0.43126	0.44194	0.42852	0.43286	0.44598	0.43921	0.43288	0.43749	0.43304	0.43572	0.43805	0.43987	0.45781	0.43599	0.43319	0.43637	0.42574	0.4376	0.43549	0.43391	0.43406	0.43485	0.43235	0.44168	0.438	0.43933	0.43955	0.44217	0.43556	0.44628	0.43677	0.43713	0.43747	0.42881	0.44543	0.4401	0.4418	0.45348
	216	0.43659	0.4345	0.43903	0.42916	0.44036	0.45052	0.43594	0.4427	0.44752	0.43067	0.43223	0.43391	0.43935	0.45358	0.43351	0.43871	0.4418	0.44151	0.44121	0.44906	0.44237	0.44731	0.4441	0.42946	0.44191	0.43871	0.43586	0.43378	0.45478	0.42781	0.43604	0.43654	0.43834	0.44648	0.44082	0.435	0.44151	0.44133	0.44013	0.44223	0.44557	0.44903	0.43851	0.44592	0.43779	0.43852	0.457	0.43081
	217	0.43937	0.4329	0.43655	0.4398	0.44088	0.43146	0.44438	0.44492	0.44262	0.43574	0.43358	0.43756	0.4346	0.44709	0.42637	0.43353	0.43706	0.44491	0.44347	0.44073	0.43124	0.43605	0.44989	0.44516	0.42733	0.43223	0.44377	0.42307	0.43674	0.43706	0.42403	0.43922	0.44925	0.44387	0.4335	0.4416	0.43501	0.44421	0.43515	0.42569	0.43077	0.43584	0.43555	0.45117	0.42697	0.4355	0.42354	0.43965
	218	0.44524	0.43542	0.43009	0.44536	0.44895	0.43851	0.43973	0.43695	0.45096	0.43541	0.43347	0.44385	0.43162	0.43515	0.43272	0.4329	0.43259	0.43849	0.43474	0.44187	0.43525	0.43161	0.43456	0.44161	0.44791	0.43201	0.44682	0.42463	0.44721	0.44699	0.44456	0.44711	0.44753	0.43916	0.43412	0.44171	0.44983	0.44312	0.44265	0.43973	0.44246	0.43988	0.44914	0.42284	0.446	0.4429	0.43636	0.43308
	219	0.44581	0.44186	0.44296	0.44438	0.45603	0.44056	0.43843	0.43943	0.43675	0.43318	0.44708	0.44236	0.44704	0.45463	0.44168	0.43824	0.44796	0.44285	0.44952	0.45174	0.45027	0.44249	0.44857	0.45018	0.45569	0.43913	0.45497	0.44075	0.44921	0.44268	0.4356	0.46034	0.44773	0.45309	0.44711	0.43206	0.44001	0.43594	0.44359	0.43866	0.4404	0.44098	0.44384	0.44377	0.44518	0.44469	0.43979	0.44449
	220	0.44774	0.43647	0.4417	0.43842	0.43909	0.4398	0.44018	0.45364	0.44223	0.43788	0.44343	0.43578	0.43558	0.43875	0.4315	0.44677	0.4398	0.44283	0.43669	0.45035	0.44145	0.43749	0.43865	0.43812	0.44145	0.44285	0.43343	0.43742	0.42964	0.42575	0.42928	0.45521	0.44271	0.44216	0.43129	0.44718	0.43487	0.4335	0.42639	0.44119	0.44394	0.43649	0.44984	0.45067	0.43466	0.42436	0.44252	0.42982
	221	0.42951	0.43848	0.44364	0.4439	0.44324	0.4379	0.43883	0.43402	0.44346	0.43505	0.42886	0.4407	0.44212	0.44014	0.44143	0.45016	0.43243	0.44128	0.43756	0.44667	0.43624	0.44791	0.4522	0.44603	0.44556	0.43544	0.44319	0.45009	0.44512	0.44215	0.43118	0.43435	0.44135	0.44331	0.43344	0.44114	0.43978	0.4427	0.43316	0.4539	0.44432	0.43657	0.45209	0.44598	0.43364	0.43485	0.44601	0.43283
	222	0.43765	0.44734	0.43636	0.43917	0.43222	0.43749	0.44064	0.44389	0.44103	0.43424	0.43661	0.44125	0.44292	0.44961	0.4378	0.44928	0.43761	0.43264	0.43646	0.43736	0.44238	0.44364	0.4486	0.43462	0.42786	0.44659	0.43852	0.43814	0.44197	0.4319	0.43597	0.44584	0.43567	0.43965	0.44062	0.43713	0.43554	0.43119	0.43744	0.43245	0.44053	0.43988	0.4406	0.43843	0.44394	0.42759	0.4345	0.44884
	223	0.43471	0.43344	0.43063	0.43019	0.44607	0.44669	0.44072	0.43508	0.44091	0.44132	0.43005	0.43264	0.4373	0.43898	0.43969	0.43755	0.43208	0.44307	0.43005	0.44963	0.43214	0.443	0.43243	0.4366	0.43248	0.43306	0.43594	0.43467	0.44169	0.43842	0.42651	0.44964	0.4449	0.42926	0.43011	0.4409	0.44624	0.44748	0.43529	0.43785	0.42715	0.43591	0.44466	0.45013	0.43694	0.43174	0.42621	0.43842
	224	0.43332	0.43159	0.43381	0.42775	0.42763	0.43337	0.42937	0.43794	0.43432	0.42677	0.42118	0.44451	0.44145	0.43472	0.4331	0.43639	0.42423	0.43754	0.43382	0.43463	0.42998	0.44121	0.44375	0.43583	0.43854	0.42408	0.43362	0.43969	0.43978	0.42452	0.43202	0.44182	0.44403	0.42552	0.44495	0.4466	0.43635	0.43631	0.42968	0.43303	0.44706	0.43464	0.43387	0.43922	0.4369	0.43693	0.44212	0.42882
	225	0.43432	0.44335	0.42931	0.42959	0.43842	0.43818	0.43138	0.4426	0.44379	0.41722	0.42184	0.4407	0.43642	0.44399	0.4387	0.43686	0.44843	0.43697	0.43152	0.44028	0.42903	0.43422	0.45464	0.44058	0.43537	0.42788	0.43903	0.4353	0.4443	0.44445	0.42812	0.43869	0.42987	0.42986	0.42851	0.44386	0.44026	0.44214	0.44	0.43354	0.43775	0.43309	0.44275	0.4338	0.43841	0.43534	0.44144	0.44559
	226	0.44899	0.41888	0.43975	0.42879	0.4383	0.43828	0.43547	0.43817	0.44457	0.43581	0.43448	0.43595	0.43642	0.44153	0.42914	0.42708	0.43955	0.43697	0.42749	0.43743	0.43925	0.43892	0.43358	0.43985	0.41916	0.4377	0.42758	0.42691	0.45135	0.44099	0.4265	0.43543	0.43866	0.45158	0.4452	0.4419	0.42713	0.43454	0.4393	0.44025	0.44621	0.43319	0.431	0.43055	0.43919	0.43528	0.44014	0.43978
	227	0.44091	0.44397	0.43914	0.45441	0.44038	0.44349	0.43815	0.44145	0.43192	0.43113	0.43342	0.44629	0.44104	0.44125	0.4477	0.44615	0.44849	0.44419	0.44548	0.43953	0.43776	0.43889	0.44964	0.43035	0.43971	0.44275	0.43769	0.43765	0.44641	0.43834	0.43948	0.44653	0.44408	0.44519	0.43266	0.44284	0.43687	0.44352	0.42653	0.44425	0.44269	0.44958	0.44035	0.44433	0.4434	0.43807	0.44833	0.43761
	228	0.43685	0.43663	0.42961	0.44598	0.44025	0.43266	0.44078	0.45367	0.42944	0.43344	0.43566	0.4373	0.42293	0.44439	0.44159	0.43066	0.43482	0.43437	0.43587	0.44778	0.45341	0.43562	0.44285	0.44949	0.43138	0.43635	0.44594	0.43134	0.44604	0.43046	0.42915	0.44576	0.43811	0.4313	0.43094	0.44147	0.43305	0.44624	0.42048	0.44154	0.42993	0.43584	0.43408	0.43672	0.44612	0.42629	0.42588	0.43796
	229	0.43702	0.42009	0.43326	0.43232	0.4273	0.43784	0.43203	0.44952	0.4317	0.44257	0.43828	0.43925	0.44318	0.43224	0.41764	0.44499	0.43038	0.43671	0.45182	0.43254	0.44216	0.4405	0.44348	0.43756	0.43848	0.43926	0.44249	0.45249	0.43686	0.43424	0.42695	0.4405	0.43785	0.44131	0.43595	0.43747	0.44391	0.44143	0.43911	0.43727	0.44585	0.42975	0.44837	0.43987	0.42884	0.44148	0.44047	0.43206
	230	0.43788	0.43819	0.4309	0.43257	0.43452	0.43015	0.43316	0.45405	0.44375	0.44428	0.44544	0.43528	0.44287	0.44122	0.42932	0.43554	0.42497	0.44703	0.4387	0.43695	0.44037	0.43156	0.43547	0.43832	0.44555	0.4347	0.43711	0.43478	0.44616	0.45219	0.42675	0.43751	0.44053	0.43944	0.43802	0.43707	0.43588	0.44085	0.43323	0.42837	0.43105	0.41967	0.43984	0.43728	0.43786	0.44548	0.42843	0.42417
	231	0.43013	0.44831	0.4494	0.45177	0.43916	0.43856	0.43891	0.45093	0.43668	0.434	0.44913	0.44397	0.44174	0.43012	0.43468	0.4366	0.43418	0.42585	0.45829	0.43576	0.442	0.43739	0.44934	0.4418	0.43604	0.44572	0.43113	0.44076	0.44445	0.43624	0.43413	0.4422	0.43829	0.43779	0.4388	0.43734	0.43911	0.42843	0.44899	0.4483	0.44548	0.43822	0.43022	0.44866	0.44438	0.43868	0.44598	0.44008
	232	0.44339	0.43906	0.43878	0.42938	0.45088	0.4372	0.42934	0.44429	0.43738	0.42884	0.43142	0.44923	0.43548	0.43441	0.44041	0.43829	0.43509	0.43913	0.43033	0.44223	0.44008	0.43797	0.43951	0.44329	0.43273	0.44217	0.43021	0.4439	0.43121	0.42571	0.44346	0.45253	0.43637	0.4378	0.43291	0.44078	0.44235	0.44202	0.4398	0.44909	0.43678	0.43736	0.43497	0.43229	0.43833	0.43881	0.43701	0.44119
	233	0.43982	0.4408	0.43708	0.44065	0.45377	0.43314	0.42728	0.4541	0.4299	0.43974	0.43864	0.43907	0.44574	0.44266	0.44098	0.44155	0.43097	0.43839	0.44687	0.4499	0.44817	0.44694	0.44892	0.43481	0.44615	0.44124	0.44049	0.43487	0.4375	0.44274	0.44134	0.45194	0.44556	0.44757	0.42807	0.45162	0.4351	0.45602	0.43387	0.44745	0.44412	0.43188	0.42935	0.44491	0.43797	0.43903	0.43684	0.43162
	234	0.42859	0.44711	0.43773	0.44791	0.43333	0.43548	0.43913	0.43367	0.44283	0.43288	0.43517	0.42938	0.42695	0.42242	0.43121	0.43996	0.44025	0.43229	0.44302	0.43569	0.43864	0.4342	0.43478	0.43859	0.44042	0.43192	0.44095	0.44618	0.43931	0.43667	0.44323	0.44484	0.43534	0.43775	0.42835	0.44308	0.4377	0.43144	0.4406	0.4392	0.43567	0.44287	0.45056	0.44292	0.43105	0.42906	0.44455	0.43618
	235	0.44238	0.43808	0.44203	0.44584	0.44436	0.43795	0.44821	0.45123	0.43665	0.43601	0.44601	0.44918	0.43478	0.44319	0.43747	0.43857	0.44665	0.44053	0.44108	0.44205	0.44707	0.44017	0.44799	0.44142	0.4303	0.43167	0.43614	0.4472	0.4371	0.44206	0.44463	0.44232	0.44391	0.44823	0.43403	0.44017	0.44596	0.43529	0.44379	0.44546	0.43864	0.43666	0.43773	0.44501	0.45457	0.43915	0.44669	0.44301
	236	0.4361	0.43799	0.43718	0.43632	0.43815	0.43183	0.44435	0.44255	0.44653	0.42964	0.42415	0.45414	0.44167	0.44275	0.43028	0.43807	0.42037	0.44145	0.43741	0.43088	0.43648	0.4449	0.44378	0.44491	0.43402	0.44246	0.44854	0.44935	0.4436	0.43751	0.44629	0.44506	0.43796	0.4402	0.43045	0.44028	0.44917	0.44589	0.43183	0.44304	0.44181	0.44097	0.44015	0.44549	0.44427	0.43691	0.45621	0.44947
	237	0.4498	0.43738	0.44294	0.43988	0.44463	0.43069	0.4311	0.44397	0.43158	0.44176	0.44182	0.44352	0.4275	0.44108	0.43247	0.44956	0.42756	0.43445	0.44507	0.44266	0.44391	0.43107	0.44223	0.42551	0.43931	0.43379	0.43797	0.44151	0.43671	0.43373	0.42151	0.43923	0.44751	0.43545	0.4315	0.43542	0.42931	0.4352	0.42606	0.45212	0.44413	0.43031	0.43469	0.44477	0.43046	0.42542	0.43473	0.43657
	238	0.43713	0.43719	0.44153	0.43966	0.42741	0.436	0.43537	0.43947	0.43789	0.43368	0.43665	0.43313	0.44284	0.4354	0.42849	0.43974	0.42807	0.44319	0.43034	0.42983	0.43056	0.43502	0.4366	0.43926	0.4422	0.42402	0.438	0.43221	0.4432	0.43508	0.43641	0.43958	0.43596	0.436	0.42233	0.43881	0.42885	0.44775	0.43075	0.435	0.44271	0.4303	0.446	0.43885	0.43465	0.43998	0.4291	0.42906
	239	0.43663	0.4316	0.44361	0.45681	0.43837	0.43641	0.42712	0.43894	0.43818	0.4387	0.43448	0.44272	0.43652	0.44144	0.42892	0.44145	0.43176	0.43928	0.43694	0.44058	0.44694	0.43838	0.44136	0.44524	0.44619	0.44636	0.43481	0.43571	0.44858	0.4345	0.43663	0.44003	0.43807	0.44246	0.43018	0.44635	0.4366	0.44284	0.43712	0.44447	0.43167	0.42662	0.45248	0.44268	0.43819	0.43776	0.44913	0.4257
	240	0.4353	0.45475	0.44527	0.43972	0.44156	0.45093	0.44	0.44457	0.43897	0.44305	0.44137	0.4465	0.43922	0.43856	0.44313	0.4381	0.44007	0.43324	0.44388	0.43867	0.44957	0.44541	0.44107	0.43132	0.43063	0.43546	0.44609	0.44003	0.44929	0.43846	0.44148	0.44673	0.45716	0.44936	0.43713	0.43633	0.44248	0.43658	0.44942	0.44191	0.44712	0.43512	0.44292	0.44596	0.43718	0.43775	0.43648	0.43934
	241	0.44144	0.43032	0.44199	0.44373	0.44046	0.43287	0.42606	0.43683	0.43672	0.44789	0.43041	0.43456	0.43811	0.441	0.4422	0.43062	0.43469	0.4323	0.44093	0.43702	0.43346	0.42743	0.44385	0.42558	0.44918	0.44374	0.44165	0.43488	0.44024	0.441	0.4346	0.43922	0.4342	0.43674	0.4263	0.44308	0.43286	0.4372	0.43516	0.43328	0.4467	0.43398	0.43964	0.4572	0.43938	0.42955	0.42249	0.43107
	242	0.43706	0.45115	0.44178	0.45301	0.43946	0.4495	0.43658	0.43979	0.4399	0.43781	0.43595	0.4407	0.43795	0.43549	0.44138	0.44798	0.42633	0.44318	0.44407	0.43834	0.45042	0.44216	0.44311	0.44834	0.44374	0.43965	0.44055	0.43836	0.44675	0.4396	0.44725	0.4338	0.45201	0.44374	0.43449	0.44805	0.43896	0.43663	0.44532	0.43511	0.44543	0.43715	0.43959	0.43948	0.43875	0.45356	0.43279	0.42609
	243	0.45165	0.44308	0.43715	0.44019	0.43399	0.42658	0.43882	0.44952	0.43147	0.44114	0.43864	0.4347	0.43901	0.43383	0.42269	0.44239	0.4369	0.43078	0.42901	0.44468	0.45324	0.44284	0.44139	0.43981	0.44364	0.44945	0.43717	0.44209	0.44143	0.43589	0.44389	0.44363	0.44451	0.44131	0.44164	0.43872	0.42422	0.43776	0.44342	0.43701	0.43377	0.43739	0.43939	0.4316	0.4356	0.44032	0.4372	0.43235
	244	0.4383	0.43021	0.44024	0.44876	0.42725	0.4382	0.43972	0.44095	0.43738	0.42667	0.43487	0.43739	0.44793	0.43748	0.43567	0.44858	0.43644	0.44299	0.44447	0.44066	0.44132	0.43268	0.45272	0.44208	0.42838	0.43515	0.43793	0.43623	0.43864	0.44299	0.43274	0.44653	0.43504	0.44542	0.44193	0.43434	0.4342	0.42401	0.43568	0.43841	0.44074	0.43774	0.43477	0.43572	0.43812	0.43655	0.42378	0.44319
	245	0.43858	0.44575	0.43723	0.44173	0.4344	0.43089	0.43925	0.44897	0.44028	0.42952	0.43739	0.44141	0.42869	0.44421	0.42698	0.43806	0.42814	0.42876	0.43195	0.44305	0.4309	0.43036	0.43261	0.44064	0.43954	0.45085	0.42569	0.43168	0.44289	0.42393	0.43793	0.43667	0.43217	0.43686	0.4219	0.4347	0.45013	0.44798	0.4302	0.42718	0.44027	0.43449	0.44145	0.44075	0.42873	0.43243	0.44124	0.4316
	246	0.43021	0.42842	0.43574	0.44059	0.4476	0.43599	0.43459	0.4413	0.42735	0.43418	0.43096	0.43211	0.42672	0.43692	0.4303	0.42694	0.42881	0.43289	0.43214	0.43577	0.44356	0.43205	0.4344	0.43488	0.42761	0.43566	0.4361	0.4391	0.42933	0.42441	0.43543	0.44089	0.43738	0.43332	0.44204	0.43104	0.43282	0.43872	0.41823	0.43205	0.44231	0.42947	0.43866	0.44065	0.43289	0.42786	0.44266	0.43053
	247	0.44255	0.42419	0.43054	0.43535	0.4403	0.43468	0.42507	0.44986	0.43194	0.44891	0.43802	0.43378	0.43738	0.43687	0.43894	0.43155	0.41889	0.42446	0.43859	0.44403	0.44308	0.43887	0.43563	0.43083	0.44217	0.43921	0.43756	0.42984	0.42453	0.43126	0.43081	0.44703	0.41934	0.42971	0.42364	0.42028	0.43297	0.43644	0.42912	0.44473	0.43063	0.43929	0.44295	0.4331	0.43917	0.4397	0.42832	0.42534
	248	0.4464	0.44691	0.43944	0.43653	0.44257	0.43953	0.44416	0.45459	0.43365	0.43004	0.45589	0.43192	0.45212	0.43739	0.43744	0.44018	0.43739	0.43397	0.44368	0.44024	0.43564	0.44558	0.44243	0.44801	0.44526	0.44313	0.43626	0.43967	0.44493	0.44247	0.43927	0.45511	0.43913	0.44105	0.43371	0.44918	0.44066	0.44809	0.44387	0.43842	0.43997	0.43661	0.4329	0.44034	0.44118	0.43957	0.44387	0.43172
	249	0.43612	0.44025	0.43839	0.44193	0.4405	0.4296	0.43127	0.42907	0.42391	0.42761	0.44048	0.43445	0.4319	0.43927	0.43205	0.44019	0.4194	0.42314	0.42769	0.44672	0.42932	0.42874	0.42202	0.44413	0.43424	0.42917	0.43504	0.43729	0.42423	0.42519	0.43087	0.44587	0.44411	0.43104	0.43629	0.44747	0.4308	0.43405	0.43173	0.44029	0.44429	0.44191	0.4356	0.43125	0.44293	0.43718	0.42576	0.42071
	250	0.44702	0.43959	0.44455	0.43165	0.44057	0.44603	0.45509	0.4321	0.43454	0.43152	0.44459	0.44247	0.43879	0.44667	0.43825	0.44706	0.4335	0.44592	0.43519	0.44646	0.43489	0.43339	0.4475	0.43468	0.43068	0.44183	0.45023	0.43228	0.44182	0.43418	0.43712	0.44881	0.43967	0.44127	0.43139	0.43569	0.43609	0.44217	0.42654	0.43297	0.44398	0.4273	0.44592	0.45326	0.4367	0.44246	0.43763	0.43786
	251	0.45598	0.44167	0.44895	0.4479	0.43863	0.44368	0.44805	0.45108	0.44081	0.45853	0.4495	0.44785	0.43878	0.45262	0.45	0.44922	0.44802	0.44355	0.43909	0.44986	0.4423	0.45259	0.44806	0.44114	0.43953	0.44618	0.43169	0.44956	0.45642	0.43829	0.44412	0.44719	0.44789	0.44809	0.44157	0.45241	0.43337	0.45169	0.4336	0.45088	0.44606	0.44995	0.44566	0.44788	0.44964	0.42834	0.44549	0.42888
	252	0.43207	0.44152	0.44305	0.43774	0.43838	0.44266	0.44435	0.44059	0.44473	0.45324	0.45213	0.44312	0.43706	0.4504	0.44042	0.44137	0.44458	0.43331	0.43773	0.44597	0.44226	0.43652	0.44452	0.4388	0.43883	0.44875	0.42743	0.43163	0.42969	0.42722	0.43335	0.44273	0.43616	0.4448	0.44616	0.43307	0.43725	0.43624	0.43393	0.44927	0.43313	0.43622	0.43151	0.43819	0.44215	0.4381	0.44379	0.43086
	253	0.43817	0.4482	0.43525	0.43595	0.44459	0.44254	0.44451	0.43836	0.44308	0.4418	0.43975	0.44677	0.43105	0.43875	0.43453	0.43844	0.43814	0.43607	0.43922	0.43999	0.44437	0.43375	0.43136	0.44154	0.44333	0.43924	0.44241	0.43492	0.44749	0.44071	0.44553	0.44068	0.45782	0.4456	0.43783	0.43575	0.43626	0.44232	0.44542	0.44386	0.44985	0.43884	0.42765	0.44417	0.43525	0.43706	0.43041	0.4411
	254	0.43195	0.42989	0.43173	0.43605	0.44012	0.42792	0.44115	0.44227	0.42093	0.44216	0.42408	0.44494	0.43529	0.44083	0.43515	0.44078	0.42994	0.43995	0.42618	0.44332	0.43644	0.43689	0.44113	0.44549	0.43634	0.43324	0.42741	0.44884	0.43842	0.43288	0.42701	0.43091	0.44538	0.44088	0.42424	0.44545	0.43226	0.44281	0.43572	0.43716	0.43274	0.4354	0.44282	0.44671	0.44042	0.43072	0.42887	0.41604
	255	0.43299	0.4308	0.44457	0.43182	0.43943	0.43847	0.44362	0.43414	0.44285	0.43212	0.43851	0.43504	0.43746	0.4349	0.43184	0.42867	0.43594	0.43639	0.43682	0.44246	0.44122	0.44274	0.44402	0.43326	0.43348	0.4403	0.43499	0.42877	0.44774	0.43672	0.42327	0.43707	0.44683	0.43918	0.44107	0.44283	0.43434	0.44847	0.42309	0.45316	0.43407	0.43201	0.43902	0.44253	0.42226	0.42981	0.43634	0.42849
	256	0.43932	0.4324	0.42774	0.43879	0.43662	0.42878	0.42578	0.44459	0.43334	0.43595	0.43919	0.43612	0.43475	0.43127	0.42582	0.43274	0.42636	0.42979	0.44086	0.43543	0.43293	0.44837	0.43456	0.43539	0.43174	0.43534	0.42324	0.43395	0.43053	0.4399	0.43412	0.44142	0.44336	0.43177	0.42954	0.43776	0.4276	0.44184	0.42548	0.43478	0.44272	0.42183	0.43167	0.43634	0.42963	0.43534	0.43048	0.43245
	257	0.43779	0.44174	0.44717	0.44532	0.44493	0.4355	0.43821	0.43908	0.44086	0.44407	0.43869	0.43107	0.4315	0.43771	0.43795	0.44122	0.43591	0.42829	0.44766	0.43465	0.43878	0.4431	0.44004	0.44209	0.43634	0.43563	0.42699	0.43464	0.43393	0.42732	0.4368	0.44293	0.44738	0.43723	0.4363	0.45874	0.44147	0.44019	0.43929	0.43629	0.43569	0.44355	0.43188	0.44814	0.43773	0.44192	0.43102	0.43602
	258	0.42967	0.44318	0.44039	0.4356	0.43901	0.43693	0.42793	0.43954	0.44832	0.43315	0.42555	0.42742	0.43515	0.43861	0.43841	0.44404	0.42233	0.43389	0.43281	0.43748	0.44922	0.43925	0.44665	0.43399	0.43547	0.43292	0.43501	0.442	0.44167	0.41971	0.43211	0.44373	0.43943	0.43814	0.43867	0.42506	0.43387	0.43258	0.44406	0.43227	0.43605	0.43816	0.4375	0.44009	0.43084	0.44314	0.43235	0.43228
	259	0.42646	0.43412	0.42981	0.44943	0.43909	0.42564	0.42972	0.43585	0.4411	0.43527	0.42351	0.42841	0.43583	0.43591	0.43206	0.43487	0.44181	0.42965	0.43037	0.43474	0.43987	0.44827	0.43517	0.44155	0.43127	0.43664	0.43276	0.42707	0.43813	0.42264	0.44036	0.44081	0.42823	0.43205	0.42026	0.43693	0.43253	0.43184	0.43501	0.44891	0.42262	0.42772	0.43378	0.43775	0.43442	0.43233	0.436	0.43479
	260	0.43873	0.43817	0.43217	0.43339	0.43519	0.43319	0.43323	0.43577	0.42838	0.4339	0.43584	0.44179	0.43184	0.43138	0.44492	0.4383	0.43092	0.43175	0.42675	0.4358	0.44423	0.43223	0.43641	0.44411	0.44175	0.44176	0.43281	0.43361	0.43461	0.43252	0.42343	0.43128	0.44289	0.44095	0.43293	0.43438	0.42929	0.44195	0.44649	0.43289	0.42582	0.43101	0.43614	0.43114	0.4433	0.43061	0.43463	0.43426
	261	0.43913	0.43868	0.44282	0.44244	0.43923	0.44057	0.43245	0.43607	0.44455	0.43279	0.44294	0.42901	0.43551	0.44894	0.43146	0.43911	0.44677	0.45065	0.44163	0.44876	0.43994	0.44646	0.44656	0.45393	0.43635	0.44985	0.44083	0.44952	0.44359	0.43494	0.45062	0.44849	0.44269	0.44286	0.44493	0.44781	0.45212	0.44678	0.43722	0.44976	0.45314	0.44447	0.44588	0.45128	0.45406	0.43024	0.43891	0.43287
	262	0.43638	0.42338	0.4333	0.42304	0.42908	0.42959	0.42829	0.43399	0.4292	0.42427	0.43193	0.42667	0.43293	0.42768	0.4202	0.42291	0.43054	0.42485	0.42492	0.43205	0.42397	0.429	0.43875	0.43199	0.4279	0.42343	0.42334	0.43219	0.42788	0.43004	0.42034	0.42486	0.42192	0.43291	0.42758	0.4256	0.42865	0.42983	0.43143	0.42789	0.42743	0.42542	0.42403	0.42118	0.4209	0.42535	0.43145	0.44162
	263	0.44417	0.42859	0.44006	0.43784	0.4454	0.43384	0.43698	0.44732	0.44149	0.44056	0.4273	0.44405	0.43113	0.44292	0.42453	0.43359	0.43588	0.43729	0.44202	0.44821	0.45303	0.44191	0.45537	0.44322	0.43251	0.434	0.43075	0.43342	0.44918	0.43302	0.42934	0.43615	0.43735	0.4414	0.43014	0.43504	0.43901	0.45156	0.44461	0.44152	0.43181	0.42888	0.43874	0.44037	0.42114	0.44201	0.43273	0.43974
	264	0.43309	0.42881	0.44212	0.44512	0.44115	0.44123	0.41945	0.44449	0.42934	0.42398	0.44699	0.43209	0.43701	0.43615	0.42854	0.44787	0.43356	0.44455	0.43978	0.44214	0.44857	0.44394	0.44034	0.4416	0.43969	0.44536	0.4267	0.44217	0.44125	0.42868	0.43969	0.43295	0.44652	0.44409	0.42896	0.43328	0.4325	0.43929	0.44773	0.43708	0.43811	0.43111	0.44044	0.44552	0.43139	0.43674	0.42873	0.44701
	265	0.44665	0.42709	0.45062	0.43719	0.45342	0.43766	0.43056	0.43747	0.4322	0.43689	0.44238	0.44179	0.44327	0.43826	0.43587	0.44466	0.44369	0.44079	0.44557	0.45233	0.4365	0.44761	0.44867	0.44268	0.43409	0.43817	0.43437	0.43965	0.44632	0.45355	0.44015	0.43916	0.43522	0.42461	0.44005	0.43194	0.42993	0.43507	0.43766	0.43867	0.44349	0.43891	0.44352	0.44369	0.44898	0.44083	0.43067	0.43224
	266	0.44361	0.43949	0.43189	0.44195	0.43267	0.44321	0.43204	0.43625	0.44302	0.43575	0.4426	0.42308	0.44919	0.44142	0.44098	0.4451	0.43895	0.43016	0.434	0.45025	0.45656	0.43163	0.44516	0.44629	0.43443	0.43554	0.42831	0.44256	0.44151	0.42995	0.42901	0.44035	0.43865	0.44048	0.43616	0.43337	0.43288	0.44275	0.43636	0.43004	0.44818	0.43182	0.43054	0.44576	0.45566	0.44036	0.44188	0.43875
	267	0.43334	0.44072	0.43033	0.43478	0.43252	0.42622	0.42674	0.43483	0.43367	0.43345	0.43864	0.43628	0.43194	0.43402	0.43026	0.42847	0.42594	0.43798	0.43164	0.43261	0.42981	0.43896	0.44107	0.43912	0.43886	0.44343	0.43397	0.4341	0.42977	0.44329	0.42473	0.43325	0.43335	0.43492	0.44528	0.42785	0.43911	0.43166	0.42191	0.43104	0.43056	0.43276	0.43051	0.42993	0.42851	0.41974	0.43412	0.43005
	268	0.43461	0.43771	0.43044	0.44117	0.44437	0.43178	0.43324	0.43867	0.44457	0.4331	0.43561	0.43386	0.43289	0.43119	0.43821	0.44192	0.42569	0.44181	0.4335	0.44535	0.45209	0.4449	0.45119	0.45469	0.42968	0.43856	0.45071	0.44043	0.44922	0.42847	0.43962	0.44468	0.43321	0.44067	0.43515	0.45235	0.4463	0.44905	0.43553	0.432	0.44965	0.4305	0.43443	0.43591	0.44036	0.43538	0.43238	0.43181
	269	0.4435	0.43806	0.44067	0.45744	0.43745	0.438	0.43891	0.44645	0.43245	0.43862	0.4498	0.42278	0.43927	0.44464	0.43635	0.44079	0.43623	0.44564	0.43295	0.42809	0.45737	0.44524	0.45822	0.43931	0.43412	0.4447	0.44103	0.44996	0.44462	0.4369	0.44021	0.43958	0.43309	0.44599	0.4328	0.44118	0.43298	0.44771	0.43294	0.43794	0.43634	0.44234	0.4406	0.44197	0.43809	0.43622	0.43939	0.43045
	270	0.42677	0.44399	0.44415	0.44708	0.43046	0.44443	0.43882	0.44561	0.43777	0.43928	0.44174	0.44079	0.4323	0.44905	0.43412	0.44063	0.43642	0.43904	0.44314	0.44814	0.44143	0.45236	0.43857	0.44372	0.4406	0.4345	0.42493	0.42608	0.44177	0.43543	0.43757	0.44803	0.44014	0.44531	0.43784	0.44247	0.43605	0.4355	0.43034	0.43887	0.44407	0.43501	0.44138	0.43857	0.4379	0.43367	0.44552	0.43485
	271	0.43359	0.44513	0.44099	0.44543	0.43668	0.4199	0.43814	0.44549	0.43289	0.43038	0.44095	0.44217	0.43326	0.43236	0.44407	0.4351	0.43579	0.43993	0.43887	0.43346	0.44309	0.4438	0.43987	0.44222	0.4264	0.44299	0.43273	0.43275	0.43186	0.4412	0.43005	0.44268	0.45117	0.43141	0.44139	0.44415	0.43549	0.44581	0.42569	0.43328	0.44101	0.43495	0.44221	0.44395	0.43208	0.42761	0.4227	0.43141
	272	0.43544	0.44275	0.44122	0.44232	0.43442	0.44691	0.42805	0.44979	0.44837	0.44408	0.42997	0.43324	0.43479	0.43123	0.44526	0.44222	0.42376	0.43178	0.44155	0.42766	0.44355	0.43618	0.43928	0.4289	0.4334	0.43343	0.43049	0.42481	0.43589	0.42622	0.44716	0.44611	0.44573	0.43866	0.43228	0.44371	0.43836	0.43954	0.43462	0.43053	0.43112	0.44704	0.42698	0.44029	0.43216	0.43861	0.44218	0.42795
	273	0.44775	0.44371	0.44139	0.44381	0.45371	0.45161	0.44954	0.4509	0.45123	0.43626	0.44491	0.44734	0.437	0.44777	0.44516	0.44087	0.43355	0.43031	0.44776	0.44917	0.44754	0.43819	0.44363	0.45247	0.45466	0.44352	0.44727	0.43856	0.44917	0.44785	0.44249	0.44288	0.44012	0.44885	0.44813	0.43899	0.43871	0.44422	0.44718	0.45582	0.44198	0.43823	0.44103	0.4471	0.44562	0.44579	0.43856	0.44752
	274	0.43467	0.43362	0.44121	0.42654	0.43399	0.42611	0.42832	0.43658	0.43431	0.43029	0.43881	0.42588	0.43888	0.42795	0.43565	0.42784	0.43054	0.43562	0.42386	0.43088	0.43309	0.42643	0.44111	0.43423	0.42874	0.42902	0.42652	0.42662	0.43579	0.43953	0.42449	0.4372	0.43661	0.43638	0.42419	0.42798	0.42937	0.43255	0.42766	0.43796	0.43422	0.42072	0.43282	0.43302	0.42694	0.42572	0.43377	0.4216
	275	0.432	0.44341	0.44091	0.4471	0.44326	0.44397	0.43987	0.44861	0.44137	0.43826	0.44472	0.44546	0.44018	0.42998	0.44358	0.45089	0.4372	0.43074	0.44594	0.44695	0.45515	0.43307	0.44023	0.43146	0.43416	0.4305	0.42993	0.44086	0.4497	0.43971	0.42708	0.44569	0.43831	0.44526	0.43051	0.432	0.43313	0.44065	0.44114	0.44685	0.44769	0.44884	0.448	0.44172	0.42705	0.43926	0.4363	0.44298
	276	0.42517	0.43756	0.44155	0.44539	0.43395	0.44075	0.42587	0.43494	0.45211	0.43167	0.43052	0.43856	0.43715	0.43644	0.4367	0.43374	0.43324	0.43879	0.437	0.43955	0.44085	0.44705	0.44965	0.44228	0.42855	0.43546	0.43563	0.42588	0.43207	0.4491	0.4393	0.44273	0.42942	0.43119	0.42948	0.4399	0.43608	0.44117	0.4427	0.44572	0.4317	0.43069	0.44028	0.43925	0.44598	0.43896	0.43452	0.43702
	277	0.44455	0.43619	0.43824	0.44255	0.43975	0.42727	0.43951	0.43852	0.42613	0.44308	0.44108	0.4387	0.44302	0.44654	0.44458	0.44915	0.43242	0.43764	0.43615	0.44784	0.44181	0.44244	0.43185	0.44499	0.43216	0.43459	0.43054	0.44492	0.43299	0.43565	0.4391	0.44684	0.44135	0.43551	0.43167	0.44211	0.44836	0.43953	0.43681	0.43453	0.44754	0.43826	0.42282	0.43945	0.43982	0.43219	0.43278	0.42915
	278	0.43538	0.43945	0.43847	0.4361	0.43708	0.42799	0.43004	0.42729	0.43243	0.43821	0.42655	0.44418	0.43765	0.44259	0.44195	0.42949	0.43452	0.43692	0.4357	0.43368	0.44042	0.44654	0.43724	0.44591	0.436	0.44555	0.43222	0.44035	0.44958	0.44014	0.43962	0.43104	0.44447	0.4271	0.43927	0.4285	0.42426	0.437	0.44805	0.4382	0.43969	0.43568	0.42977	0.43317	0.42893	0.44054	0.42379	0.42829
	279	0.4499	0.44136	0.43702	0.44765	0.45666	0.44454	0.43855	0.45849	0.45096	0.44849	0.44916	0.45626	0.44217	0.45731	0.43569	0.43862	0.44753	0.44495	0.45094	0.44584	0.44713	0.45066	0.44656	0.44991	0.44183	0.44869	0.44526	0.45185	0.44151	0.44595	0.43674	0.45599	0.45325	0.44383	0.45368	0.45279	0.44124	0.45556	0.44851	0.4549	0.43902	0.44598	0.45385	0.44472	0.45532	0.44347	0.43634	0.45449
	280	0.43548	0.44458	0.43861	0.4436	0.44197	0.43533	0.4384	0.43487	0.43297	0.43032	0.43291	0.44874	0.42908	0.4463	0.44103	0.43741	0.4302	0.45195	0.43814	0.43419	0.43822	0.43826	0.43835	0.42722	0.43107	0.43506	0.43809	0.42907	0.42997	0.43738	0.43856	0.45474	0.43228	0.43348	0.43226	0.43564	0.44416	0.43112	0.43058	0.42373	0.43148	0.43714	0.43159	0.4372	0.43583	0.43239	0.42682	0.43737
	281	0.43973	0.43762	0.43603	0.44367	0.44233	0.43662	0.43701	0.43474	0.44288	0.43305	0.43059	0.44454	0.43359	0.43287	0.43884	0.44382	0.42888	0.43633	0.43085	0.44949	0.44896	0.44857	0.44134	0.42945	0.43125	0.43709	0.41644	0.42799	0.4414	0.44105	0.43667	0.44728	0.44079	0.43906	0.44058	0.43781	0.45357	0.43441	0.43899	0.42883	0.44481	0.43749	0.43115	0.44148	0.43847	0.43185	0.42372	0.43407
	282	0.43662	0.43468	0.43405	0.44925	0.44475	0.44124	0.44424	0.44487	0.43841	0.44905	0.44311	0.45137	0.44192	0.43965	0.42304	0.42683	0.42564	0.44285	0.43485	0.44625	0.45194	0.44034	0.44095	0.43274	0.43065	0.44747	0.44602	0.45136	0.44397	0.44044	0.43051	0.45362	0.43184	0.4431	0.43395	0.44566	0.43287	0.44519	0.43034	0.452	0.42482	0.4375	0.45043	0.44829	0.43207	0.43249	0.43666	0.44016
	283	0.44245	0.44948	0.43957	0.43402	0.43861	0.4296	0.42871	0.43891	0.44222	0.42973	0.43226	0.43388	0.44348	0.4391	0.42261	0.43978	0.43417	0.4439	0.44492	0.44583	0.43979	0.44914	0.43171	0.43949	0.44289	0.44242	0.4355	0.44088	0.44014	0.43935	0.4416	0.45556	0.45813	0.43434	0.43501	0.43412	0.43655	0.43924	0.43393	0.4393	0.43745	0.43084	0.44067	0.4469	0.4333	0.43654	0.44617	0.43907
	284	0.44106	0.44978	0.42591	0.44557	0.43908	0.43152	0.4349	0.44519	0.4346	0.4408	0.4488	0.45169	0.44042	0.45315	0.42422	0.43818	0.4362	0.43198	0.43136	0.43888	0.44228	0.44122	0.43437	0.43851	0.43248	0.44579	0.444	0.44644	0.42911	0.44138	0.42356	0.44529	0.42351	0.43749	0.42993	0.43723	0.43568	0.44028	0.43255	0.43505	0.44131	0.4517	0.44223	0.43954	0.43635	0.43171	0.43641	0.42937
	285	0.43696	0.43834	0.43763	0.43309	0.43825	0.43298	0.42589	0.4451	0.43923	0.44823	0.42615	0.43477	0.43615	0.43531	0.4352	0.44158	0.42853	0.44047	0.44761	0.4477	0.43976	0.44284	0.44418	0.43606	0.4367	0.4391	0.44363	0.44734	0.44822	0.43172	0.44374	0.43645	0.43686	0.43445	0.42094	0.4498	0.44043	0.42898	0.43532	0.44921	0.44844	0.43721	0.43548	0.43805	0.43505	0.43179	0.4442	0.42956
	286	0.43929	0.44172	0.43861	0.43109	0.43902	0.44277	0.44029	0.44338	0.43652	0.4353	0.42894	0.43622	0.42145	0.44984	0.43063	0.43987	0.43339	0.43478	0.43349	0.43324	0.43674	0.43454	0.43738	0.44333	0.42892	0.43689	0.44059	0.43841	0.42636	0.44141	0.43303	0.43822	0.43509	0.43948	0.42809	0.43267	0.43232	0.43393	0.42459	0.44411	0.44014	0.42432	0.45145	0.43759	0.44257	0.42242	0.4369	0.43616
	287	0.44245	0.43903	0.4428	0.44616	0.44513	0.43522	0.45407	0.44308	0.43779	0.44407	0.44725	0.44139	0.43873	0.44477	0.44477	0.43149	0.44071	0.43902	0.43774	0.45296	0.4362	0.44883	0.43408	0.44193	0.42817	0.43126	0.44714	0.42965	0.43925	0.43922	0.42586	0.44654	0.44237	0.44563	0.44695	0.44053	0.43161	0.45089	0.43463	0.43262	0.44742	0.43427	0.44273	0.44609	0.44031	0.43776	0.43803	0.43548
	288	0.4296	0.43506	0.44387	0.43334	0.44613	0.43878	0.43956	0.42959	0.43642	0.42673	0.44033	0.43499	0.42676	0.44998	0.43306	0.4368	0.433	0.43324	0.44307	0.44229	0.44122	0.4415	0.44179	0.44494	0.44311	0.43412	0.42134	0.44269	0.44548	0.44656	0.44127	0.44851	0.43712	0.44031	0.4437	0.44054	0.43644	0.43179	0.43523	0.44352	0.44939	0.43115	0.44654	0.44861	0.43723	0.4325	0.4341	0.43618
	289	0.43955	0.44645	0.43962	0.4487	0.44179	0.43341	0.44138	0.43696	0.44588	0.43424	0.43205	0.44596	0.43388	0.4371	0.45428	0.43389	0.43877	0.4415	0.43535	0.43197	0.43797	0.43834	0.44196	0.44655	0.44075	0.43234	0.44932	0.43695	0.43432	0.43301	0.42859	0.44558	0.44045	0.43927	0.4391	0.43649	0.44489	0.44806	0.43734	0.42792	0.44392	0.4268	0.42715	0.44582	0.45564	0.44543	0.43135	0.44438
	290	0.42679	0.42734	0.42767	0.43307	0.44328	0.42774	0.43623	0.44316	0.43766	0.44575	0.44531	0.43732	0.43267	0.45219	0.43919	0.43574	0.44128	0.44536	0.446	0.4509	0.43426	0.43302	0.44121	0.4428	0.42899	0.44293	0.43186	0.43397	0.44431	0.44097	0.44157	0.43548	0.4388	0.45206	0.44157	0.43255	0.44194	0.43852	0.43116	0.44561	0.44221	0.44031	0.44482	0.45376	0.43919	0.42672	0.44578	0.44351
	291	0.44312	0.44447	0.43257	0.4427	0.45546	0.43064	0.44058	0.43333	0.43339	0.43578	0.44034	0.43858	0.43226	0.43708	0.44018	0.43784	0.42293	0.4337	0.43489	0.44221	0.44677	0.44717	0.4432	0.45316	0.43411	0.43756	0.44179	0.44451	0.454	0.43734	0.43972	0.44985	0.43946	0.45071	0.43414	0.4499	0.43562	0.43377	0.44029	0.44635	0.4454	0.43331	0.4349	0.43404	0.43986	0.43632	0.43918	0.42973
	292	0.43505	0.44061	0.44364	0.43278	0.44597	0.45154	0.43868	0.44709	0.4425	0.44034	0.43874	0.43242	0.45015	0.44172	0.43639	0.4417	0.43737	0.4348	0.43511	0.44199	0.44537	0.4462	0.44565	0.44684	0.44643	0.43436	0.44487	0.43727	0.44214	0.43893	0.43187	0.45166	0.43899	0.44563	0.44083	0.44881	0.43399	0.44063	0.43378	0.44995	0.4495	0.45097	0.43923	0.44235	0.44004	0.44785	0.44339	0.43219
	293	0.45073	0.4397	0.42686	0.45532	0.43341	0.44411	0.44579	0.43587	0.44048	0.43424	0.43842	0.43602	0.43833	0.44637	0.44121	0.43873	0.44562	0.4268	0.43873	0.43725	0.44429	0.45077	0.43979	0.4444	0.43081	0.44139	0.43696	0.43801	0.44741	0.44054	0.44525	0.43924	0.45533	0.43782	0.43175	0.43315	0.43871	0.44801	0.44437	0.44281	0.44147	0.44114	0.44552	0.44388	0.44934	0.4302	0.43297	0.43705
	294	0.44398	0.44445	0.43847	0.43833	0.43504	0.43331	0.44471	0.43469	0.43877	0.44474	0.43892	0.44502	0.44503	0.44791	0.44167	0.42584	0.43719	0.42977	0.44147	0.44054	0.44013	0.4412	0.44363	0.44429	0.43635	0.44038	0.43983	0.44025	0.44663	0.43203	0.43655	0.45296	0.44236	0.43125	0.43552	0.42841	0.44364	0.43658	0.43871	0.44556	0.43609	0.42539	0.4368	0.44703	0.44842	0.44443	0.44858	0.42003
	295	0.42987	0.42729	0.43423	0.44523	0.4313	0.42728	0.43293	0.43496	0.4286	0.44868	0.4317	0.445	0.44596	0.43967	0.43562	0.42848	0.43622	0.44095	0.42632	0.44688	0.44351	0.44176	0.44164	0.44204	0.42979	0.44286	0.42824	0.44253	0.44346	0.43238	0.43988	0.43467	0.43223	0.43248	0.42862	0.43789	0.44845	0.44948	0.43691	0.44364	0.43537	0.43584	0.44586	0.43641	0.44048	0.43189	0.43837	0.43947
	296	0.42748	0.44445	0.43868	0.44647	0.44083	0.45132	0.43933	0.44448	0.43166	0.44678	0.43277	0.44681	0.45161	0.45542	0.43716	0.44823	0.43177	0.44272	0.4373	0.44154	0.4391	0.43639	0.43919	0.4509	0.43222	0.44605	0.43893	0.43721	0.45066	0.43669	0.43245	0.44966	0.44884	0.4428	0.44364	0.44614	0.44023	0.44226	0.43048	0.44775	0.44566	0.43215	0.42676	0.44185	0.44	0.43956	0.43412	0.43398
	297	0.43171	0.42558	0.43819	0.43044	0.43958	0.437	0.43695	0.44432	0.44182	0.44027	0.43923	0.43783	0.44217	0.43983	0.4368	0.43879	0.43078	0.4439	0.43877	0.4395	0.43827	0.42715	0.44801	0.43178	0.44394	0.43908	0.43217	0.43483	0.43247	0.4299	0.43976	0.43412	0.43221	0.44244	0.42632	0.42658	0.43521	0.43927	0.43355	0.45318	0.44586	0.43703	0.43627	0.43396	0.43901	0.43051	0.4349	0.42577
	298	0.43493	0.43114	0.43024	0.43902	0.44488	0.43962	0.43437	0.44421	0.44747	0.42881	0.42545	0.43706	0.42807	0.43514	0.43805	0.44121	0.4292	0.44394	0.43743	0.43731	0.45115	0.44116	0.44874	0.44503	0.43198	0.4486	0.44221	0.43649	0.43157	0.44298	0.43869	0.4383	0.44634	0.44606	0.44438	0.42744	0.44697	0.44113	0.45085	0.43304	0.43525	0.42236	0.43376	0.43597	0.44001	0.43398	0.44503	0.4351
	299	0.45107	0.43146	0.4294	0.44329	0.44596	0.43354	0.43508	0.44817	0.45471	0.44535	0.44217	0.43723	0.43638	0.42613	0.43544	0.44812	0.43099	0.44807	0.44318	0.453	0.45571	0.43816	0.4419	0.45285	0.44334	0.44847	0.43782	0.43609	0.45373	0.4353	0.43892	0.43384	0.44886	0.44325	0.42946	0.44209	0.43642	0.43568	0.44536	0.44086	0.45218	0.43501	0.43681	0.45718	0.44249	0.45195	0.43093	0.43365
	300	0.43106	0.43951	0.42853	0.44323	0.45392	0.43806	0.43871	0.44815	0.43888	0.45109	0.44292	0.45496	0.4423	0.44139	0.44201	0.43524	0.43195	0.44233	0.43296	0.4554	0.44215	0.44193	0.44598	0.44191	0.44421	0.45483	0.43862	0.43728	0.43481	0.43844	0.4399	0.44435	0.437	0.44102	0.43464	0.44978	0.44219	0.45094	0.43043	0.43908	0.43525	0.43617	0.4305	0.43845	0.43899	0.43924	0.42965	0.44454
	301	0.45515	0.43801	0.44377	0.44384	0.42882	0.43576	0.4352	0.44459	0.44037	0.44297	0.44968	0.44965	0.44645	0.44556	0.43756	0.43844	0.44203	0.44746	0.43267	0.44709	0.43444	0.44019	0.44822	0.43903	0.44432	0.44679	0.43145	0.43059	0.4415	0.44301	0.43636	0.44358	0.44241	0.43569	0.45283	0.44984	0.44385	0.44537	0.42725	0.43071	0.43623	0.43331	0.43797	0.44408	0.43539	0.43417	0.43909	0.43994
	302	0.43826	0.43626	0.43535	0.45382	0.43717	0.42759	0.43345	0.4392	0.42768	0.43698	0.43362	0.43501	0.43565	0.43775	0.43971	0.43072	0.43399	0.44538	0.4347	0.44222	0.44575	0.45357	0.43567	0.43836	0.43065	0.43997	0.42718	0.43735	0.43799	0.43035	0.43547	0.44192	0.43639	0.44658	0.42837	0.431	0.43342	0.44041	0.4436	0.43449	0.44542	0.42674	0.44161	0.44236	0.43582	0.44921	0.43064	0.4362
	303	0.43839	0.43725	0.43741	0.43514	0.45488	0.44898	0.42951	0.44674	0.42821	0.44693	0.44101	0.4399	0.42943	0.45713	0.43064	0.43908	0.42604	0.44556	0.4408	0.43959	0.43082	0.43508	0.43732	0.43874	0.42906	0.4345	0.4403	0.44831	0.43793	0.45046	0.43223	0.43844	0.4377	0.43583	0.42971	0.43033	0.43144	0.44763	0.43643	0.44804	0.43865	0.43648	0.44648	0.45129	0.42727	0.42857	0.4377	0.42897
	304	0.43319	0.44347	0.43865	0.44757	0.44064	0.43842	0.43392	0.44865	0.43975	0.4366	0.44561	0.43516	0.43686	0.42856	0.42635	0.44563	0.42185	0.4425	0.44623	0.43672	0.44001	0.44412	0.44848	0.44086	0.44138	0.42062	0.43568	0.43476	0.43977	0.4382	0.4275	0.44283	0.44265	0.43981	0.42726	0.4426	0.44094	0.44365	0.43015	0.44209	0.43383	0.44284	0.44018	0.44596	0.43798	0.44145	0.45184	0.42276
	305	0.44742	0.43911	0.44412	0.44043	0.44116	0.43805	0.44239	0.43988	0.43933	0.44885	0.43014	0.44501	0.44316	0.43824	0.43476	0.43561	0.4433	0.44059	0.44265	0.44829	0.45213	0.43754	0.45043	0.44028	0.44212	0.43895	0.43163	0.43283	0.44268	0.43692	0.43767	0.44216	0.42785	0.44339	0.44437	0.43829	0.43947	0.43795	0.43045	0.44864	0.43786	0.44085	0.44195	0.44228	0.44586	0.44972	0.43476	0.44374
	306	0.4394	0.43365	0.43409	0.44259	0.44295	0.43898	0.4377	0.43253	0.42857	0.43324	0.43014	0.4366	0.43436	0.4378	0.43675	0.43674	0.43462	0.43057	0.4272	0.4403	0.44015	0.43733	0.45022	0.44238	0.4352	0.42557	0.43873	0.44596	0.44866	0.44052	0.4331	0.44441	0.45386	0.42419	0.43839	0.43546	0.43357	0.44318	0.43838	0.43788	0.43684	0.43241	0.44496	0.43638	0.44106	0.42688	0.43384	0.43487
	307	0.446	0.45287	0.43464	0.43749	0.43393	0.45197	0.43361	0.44185	0.43287	0.43679	0.43993	0.44784	0.44095	0.4371	0.44536	0.44031	0.44106	0.43638	0.43466	0.43523	0.46281	0.44103	0.44645	0.44241	0.43347	0.44811	0.44012	0.44599	0.4289	0.43989	0.44303	0.4463	0.44195	0.43691	0.43407	0.44202	0.44954	0.44491	0.43931	0.44934	0.44423	0.45176	0.43842	0.44831	0.44393	0.42549	0.45378	0.45265
	308	0.43577	0.44745	0.44471	0.43667	0.44786	0.43987	0.42842	0.45451	0.43631	0.44872	0.4356	0.43513	0.43741	0.44296	0.43739	0.44693	0.4333	0.42933	0.4398	0.44444	0.44672	0.44099	0.44125	0.4539	0.43711	0.43727	0.44688	0.44667	0.44611	0.43248	0.44881	0.44347	0.44354	0.43914	0.4426	0.44265	0.43924	0.44314	0.43764	0.45492	0.43877	0.43255	0.44376	0.45598	0.43279	0.43479	0.4371	0.42991
	309	0.44044	0.44382	0.43264	0.43871	0.43516	0.44031	0.42846	0.43813	0.44625	0.43463	0.42816	0.44825	0.43892	0.44287	0.43454	0.43228	0.43333	0.4259	0.44211	0.44166	0.45086	0.44388	0.44222	0.44615	0.44912	0.44107	0.43512	0.44336	0.45013	0.43321	0.43615	0.44438	0.44533	0.44461	0.4379	0.44525	0.44136	0.44532	0.4389	0.44218	0.44527	0.43421	0.44357	0.43951	0.44343	0.43933	0.44421	0.42413
	310	0.44461	0.45742	0.43768	0.45656	0.43906	0.43639	0.44272	0.45032	0.44985	0.42722	0.44114	0.4389	0.446	0.44208	0.44179	0.44867	0.43624	0.4371	0.43548	0.44386	0.45269	0.43623	0.44865	0.43602	0.43379	0.43084	0.43027	0.44215	0.43332	0.42868	0.43089	0.44295	0.43816	0.45322	0.44639	0.43773	0.44243	0.4347	0.4321	0.44614	0.44114	0.43716	0.43805	0.44792	0.4382	0.42573	0.45147	0.44992
	311	0.43806	0.45452	0.4512	0.43712	0.44358	0.44921	0.43288	0.45401	0.43717	0.44984	0.44588	0.44677	0.45316	0.43553	0.44165	0.43999	0.43051	0.4513	0.44119	0.4381	0.45258	0.4423	0.45147	0.44713	0.44242	0.44262	0.44254	0.44513	0.43612	0.44669	0.43563	0.44278	0.44296	0.4334	0.4352	0.44765	0.43765	0.45085	0.43286	0.45987	0.44342	0.4343	0.44319	0.44944	0.44491	0.43925	0.44637	0.43022
	312	0.43629	0.43409	0.43655	0.43441	0.42985	0.43368	0.43454	0.4454	0.4441	0.43427	0.42935	0.43341	0.42916	0.45025	0.4355	0.42613	0.43657	0.44374	0.43908	0.43306	0.43752	0.43886	0.4494	0.43602	0.4477	0.43281	0.42957	0.43121	0.43071	0.43832	0.43343	0.43618	0.43471	0.42972	0.43623	0.43453	0.44324	0.44335	0.43601	0.43564	0.42989	0.42871	0.43377	0.44701	0.43767	0.42895	0.43126	0.43204
	313	0.44628	0.4435	0.43999	0.44531	0.44175	0.45173	0.43455	0.4483	0.44596	0.43302	0.43883	0.4452	0.42868	0.43875	0.43087	0.43285	0.42858	0.43443	0.44636	0.44028	0.4468	0.439	0.43974	0.43578	0.43687	0.45008	0.44283	0.4358	0.44445	0.43206	0.43026	0.42661	0.44149	0.44222	0.43617	0.43671	0.44701	0.44123	0.43973	0.44526	0.43929	0.43833	0.43238	0.43705	0.43369	0.43815	0.43848	0.44635
	314	0.42903	0.4428	0.43637	0.43865	0.43746	0.43225	0.44634	0.43101	0.44348	0.42463	0.43543	0.44073	0.4323	0.4369	0.44241	0.42519	0.44259	0.43065	0.44168	0.42845	0.44284	0.44999	0.43875	0.43422	0.44091	0.4369	0.43523	0.44661	0.43836	0.4382	0.43461	0.44544	0.4317	0.44657	0.42757	0.42305	0.41528	0.42204	0.43527	0.43214	0.43122	0.42613	0.4342	0.42731	0.43107	0.42721	0.44409	0.42867
	315	0.43738	0.43031	0.43198	0.43713	0.43564	0.44595	0.43057	0.43785	0.432	0.43969	0.44001	0.42431	0.43478	0.44254	0.43431	0.44062	0.42435	0.4343	0.43993	0.43402	0.44612	0.43099	0.42497	0.431	0.4361	0.44896	0.43429	0.44009	0.42848	0.43681	0.44641	0.44273	0.43134	0.43284	0.4269	0.42369	0.43314	0.4358	0.44983	0.45534	0.4347	0.44	0.44215	0.4345	0.43964	0.44152	0.43207	0.42807
	316	0.4421	0.44275	0.43052	0.44737	0.4291	0.43262	0.4398	0.44109	0.43422	0.44643	0.44171	0.45565	0.43605	0.43914	0.44911	0.44111	0.44301	0.44159	0.4309	0.4445	0.44622	0.44979	0.43504	0.44778	0.43021	0.4484	0.42839	0.44939	0.43405	0.44101	0.4311	0.44066	0.43414	0.45029	0.44466	0.43915	0.44265	0.44344	0.43788	0.44516	0.44482	0.43812	0.44402	0.44235	0.43565	0.4373	0.43792	0.43187
	317	0.44601	0.4471	0.4422	0.44789	0.43302	0.44142	0.44042	0.44694	0.44454	0.43625	0.43588	0.4309	0.42416	0.43729	0.43561	0.43751	0.43316	0.43463	0.44197	0.45562	0.45045	0.4459	0.44748	0.44412	0.4368	0.44786	0.43326	0.44662	0.44343	0.43737	0.43382	0.43674	0.45107	0.43706	0.43888	0.42961	0.44364	0.45123	0.44174	0.44771	0.43678	0.43498	0.43725	0.44906	0.44096	0.43676	0.44254	0.43408
	318	0.43924	0.44504	0.43342	0.44621	0.44664	0.43151	0.43485	0.43265	0.44211	0.43712	0.43239	0.43599	0.43985	0.43632	0.43072	0.43959	0.43012	0.43378	0.43929	0.44351	0.4485	0.44045	0.44395	0.44445	0.43488	0.43085	0.42645	0.44183	0.43724	0.44144	0.42955	0.44972	0.44961	0.45347	0.43548	0.44421	0.43934	0.44157	0.42095	0.42838	0.43791	0.44668	0.43136	0.43931	0.43717	0.43222	0.46166	0.42956
	319	0.43769	0.4355	0.44223	0.44516	0.43597	0.44399	0.43943	0.44672	0.43374	0.44409	0.43962	0.43635	0.43746	0.43029	0.43301	0.43533	0.43322	0.43497	0.43927	0.43926	0.44227	0.43501	0.43465	0.44087	0.42911	0.44963	0.43631	0.44172	0.42998	0.43355	0.4294	0.4477	0.43666	0.446	0.44013	0.43745	0.43838	0.44292	0.43684	0.44804	0.4437	0.43264	0.44728	0.44318	0.43752	0.43439	0.43667	0.4382
	320	0.45247	0.43511	0.44694	0.45268	0.45146	0.44817	0.45009	0.44209	0.44269	0.43615	0.44739	0.44759	0.43587	0.44096	0.4418	0.45482	0.45033	0.43747	0.44792	0.45156	0.43338	0.43281	0.44518	0.44593	0.44164	0.44589	0.42948	0.43464	0.44979	0.44043	0.43411	0.4357	0.44665	0.45471	0.44011	0.45014	0.44729	0.4412	0.43955	0.4426	0.45634	0.44225	0.44717	0.45753	0.44736	0.45611	0.44746	0.44058
	321	0.43738	0.44844	0.44466	0.44358	0.44621	0.45366	0.43532	0.44803	0.44524	0.44546	0.44014	0.44052	0.43489	0.45121	0.44402	0.44596	0.43594	0.44185	0.45041	0.44189	0.44744	0.43789	0.44638	0.44339	0.44198	0.44457	0.43052	0.44012	0.44072	0.45092	0.43301	0.43583	0.43707	0.45264	0.43954	0.43901	0.44357	0.44141	0.43183	0.43206	0.45015	0.43424	0.44379	0.45068	0.4397	0.43981	0.44312	0.44723
	322	0.43134	0.44245	0.44601	0.44535	0.4328	0.43971	0.43599	0.45497	0.4353	0.43588	0.43075	0.44176	0.43578	0.43918	0.45089	0.43507	0.44203	0.45001	0.43731	0.44208	0.44097	0.44799	0.44104	0.43862	0.43176	0.44376	0.44603	0.44225	0.44389	0.44027	0.42866	0.45175	0.43759	0.44347	0.4438	0.44889	0.44226	0.44728	0.43441	0.44138	0.43397	0.44129	0.43415	0.44703	0.44542	0.43911	0.43621	0.4386
	323	0.44566	0.43874	0.43588	0.4401	0.45366	0.43275	0.43921	0.43612	0.44312	0.42765	0.43954	0.43571	0.44475	0.44309	0.43941	0.43419	0.43221	0.43602	0.44646	0.43004	0.43785	0.44236	0.43376	0.44119	0.44835	0.43971	0.45303	0.43832	0.44852	0.425	0.43818	0.44634	0.43019	0.4469	0.42823	0.43975	0.42704	0.42844	0.4402	0.44357	0.43513	0.44038	0.43009	0.44814	0.44763	0.43934	0.43685	0.4335
	324	0.436	0.43291	0.43366	0.43693	0.44821	0.43235	0.44165	0.42993	0.43109	0.43819	0.44565	0.43075	0.43087	0.42935	0.43009	0.43251	0.43265	0.44144	0.44264	0.43848	0.44594	0.43586	0.44511	0.44175	0.4498	0.44426	0.42875	0.4356	0.43857	0.44283	0.42996	0.4398	0.43742	0.43203	0.42466	0.43572	0.42913	0.44204	0.43401	0.45116	0.43664	0.43347	0.43493	0.44566	0.45068	0.4455	0.43252	0.43454
	325	0.43455	0.43836	0.43275	0.4378	0.44124	0.43832	0.43107	0.45297	0.4346	0.43686	0.43363	0.43996	0.43517	0.44693	0.44019	0.44661	0.43419	0.43561	0.44391	0.43533	0.43973	0.42917	0.44829	0.4427	0.43593	0.42831	0.43702	0.44412	0.43446	0.44174	0.43547	0.43902	0.44558	0.45451	0.45058	0.43973	0.43777	0.45247	0.44442	0.44834	0.43282	0.43899	0.4352	0.44817	0.43058	0.44054	0.43387	0.43758
	326	0.44107	0.44122	0.44157	0.443	0.43881	0.43726	0.43158	0.43949	0.44252	0.44118	0.43187	0.43467	0.4407	0.44445	0.4409	0.4463	0.43702	0.43753	0.43351	0.43805	0.44191	0.45794	0.44231	0.44575	0.42903	0.43561	0.43693	0.44072	0.43466	0.44294	0.42351	0.43994	0.426	0.43912	0.43388	0.4344	0.44399	0.44259	0.42975	0.43227	0.44015	0.43282	0.44126	0.43564	0.4382	0.43281	0.4326	0.43826
	327	0.44914	0.43432	0.43122	0.44936	0.44469	0.43572	0.44052	0.43816	0.44111	0.44524	0.43414	0.43808	0.44376	0.42955	0.42688	0.42795	0.42893	0.44399	0.43993	0.4467	0.44562	0.4568	0.43314	0.44309	0.43997	0.43461	0.44396	0.44335	0.45307	0.44068	0.45022	0.44313	0.44592	0.43845	0.44397	0.43172	0.43506	0.44485	0.44917	0.45656	0.4494	0.43448	0.44578	0.44182	0.43634	0.43701	0.43802	0.43893
	328	0.43403	0.4481	0.44235	0.44111	0.44166	0.43929	0.44245	0.44728	0.44661	0.43716	0.43303	0.44481	0.43437	0.44067	0.43712	0.45047	0.4356	0.44147	0.4389	0.44988	0.43725	0.44515	0.44352	0.44605	0.4351	0.44168	0.4356	0.45719	0.44089	0.44848	0.43784	0.45041	0.44577	0.44974	0.43283	0.44992	0.44356	0.44366	0.44868	0.43563	0.44383	0.4483	0.4425	0.43913	0.44678	0.43079	0.44221	0.44388
	329	0.4402	0.44196	0.44759	0.45181	0.44293	0.44072	0.44369	0.43834	0.43549	0.44327	0.44175	0.43669	0.44957	0.44829	0.44086	0.43949	0.44057	0.44916	0.44125	0.43181	0.44191	0.43065	0.45206	0.44922	0.42782	0.43188	0.44073	0.44386	0.43722	0.44232	0.43873	0.44365	0.4485	0.44325	0.4291	0.44394	0.43899	0.44463	0.43229	0.43769	0.44606	0.4351	0.43475	0.44142	0.44178	0.44139	0.43386	0.45089
	330	0.4452	0.45094	0.43147	0.45066	0.44262	0.43559	0.44088	0.43657	0.43083	0.45344	0.43398	0.44367	0.43154	0.44386	0.42942	0.43996	0.4351	0.44204	0.44533	0.45227	0.43703	0.44775	0.4349	0.43926	0.43165	0.4409	0.44476	0.44188	0.44397	0.42917	0.43732	0.44564	0.44741	0.42904	0.43669	0.4445	0.4394	0.43292	0.43794	0.43912	0.4385	0.43214	0.44059	0.45077	0.42933	0.42956	0.42306	0.4365
	331	0.44394	0.43754	0.43683	0.44212	0.44471	0.43473	0.43494	0.43795	0.42692	0.44451	0.44322	0.43081	0.43643	0.43609	0.42905	0.42378	0.43731	0.42948	0.43639	0.42896	0.44275	0.42471	0.44079	0.43935	0.4589	0.45486	0.44036	0.43721	0.43585	0.44106	0.44201	0.43527	0.44601	0.44526	0.42747	0.43827	0.43127	0.43924	0.43862	0.45599	0.44028	0.43596	0.43682	0.4461	0.4331	0.43719	0.42966	0.4315
	332	0.43691	0.42762	0.42808	0.44602	0.43293	0.43803	0.44596	0.44422	0.44142	0.43679	0.43788	0.44496	0.44404	0.44494	0.43988	0.43615	0.4315	0.43478	0.44106	0.44797	0.44122	0.43125	0.44933	0.44475	0.42569	0.43032	0.43645	0.44609	0.44215	0.44626	0.42899	0.45025	0.43508	0.44112	0.44765	0.43801	0.42992	0.44052	0.41763	0.44658	0.43449	0.43462	0.44503	0.43845	0.43754	0.43521	0.43757	0.4424
	333	0.44285	0.44474	0.43708	0.44587	0.43935	0.42916	0.43177	0.4394	0.43588	0.44078	0.44387	0.4436	0.44745	0.44918	0.44557	0.44232	0.43678	0.44183	0.43875	0.4477	0.43002	0.43547	0.44172	0.43279	0.44179	0.43958	0.43767	0.44831	0.43943	0.44254	0.44464	0.45218	0.44725	0.43965	0.44315	0.43512	0.43813	0.43885	0.42631	0.44534	0.43507	0.43599	0.44927	0.45092	0.4442	0.42871	0.43826	0.44036
	334	0.43512	0.43015	0.43241	0.44679	0.42774	0.43893	0.43726	0.45279	0.43815	0.44192	0.43126	0.44305	0.43456	0.45008	0.43761	0.44463	0.44532	0.44686	0.44238	0.43697	0.43736	0.43815	0.43587	0.43645	0.42863	0.43911	0.44521	0.44168	0.44396	0.42874	0.43239	0.44331	0.43694	0.43495	0.44438	0.44274	0.4383	0.44306	0.4385	0.44294	0.45029	0.43718	0.44454	0.44654	0.43074	0.43332	0.43036	0.43077
	335	0.44714	0.4448	0.44556	0.44678	0.4429	0.437	0.44679	0.43215	0.44278	0.44033	0.43588	0.4446	0.44024	0.44761	0.43709	0.44308	0.43774	0.45311	0.43835	0.43813	0.44272	0.45375	0.44241	0.44786	0.43467	0.43642	0.44659	0.44404	0.44926	0.44145	0.44075	0.44369	0.44568	0.44802	0.43804	0.44013	0.4375	0.45397	0.44749	0.44088	0.45234	0.439	0.44219	0.45054	0.43647	0.42869	0.44052	0.44876
	336	0.44185	0.44252	0.43237	0.44737	0.44873	0.4398	0.44889	0.44047	0.43828	0.43644	0.44547	0.45513	0.45204	0.43297	0.43854	0.44907	0.4396	0.44666	0.4438	0.43997	0.44195	0.44627	0.44127	0.44382	0.43493	0.44263	0.42481	0.43673	0.44844	0.43992	0.43636	0.45262	0.44457	0.44351	0.44229	0.43018	0.44051	0.46253	0.43174	0.44181	0.43885	0.44276	0.45101	0.44219	0.44244	0.44037	0.44579	0.45117
	337	0.43637	0.42577	0.43584	0.43183	0.4379	0.44352	0.43463	0.44603	0.43519	0.43497	0.44283	0.43735	0.43797	0.45095	0.44368	0.43427	0.43331	0.43293	0.43457	0.43502	0.43958	0.43809	0.45421	0.43783	0.4174	0.43998	0.43245	0.43763	0.43577	0.43675	0.43782	0.42997	0.44326	0.43789	0.44316	0.43401	0.43598	0.44159	0.43361	0.42334	0.43936	0.43303	0.43701	0.4512	0.42593	0.43577	0.44298	0.43267
	338	0.44253	0.44383	0.43891	0.44025	0.44151	0.43357	0.44229	0.44733	0.43239	0.42897	0.4374	0.44826	0.43586	0.44494	0.44194	0.43208	0.43335	0.42832	0.43037	0.43607	0.44328	0.44049	0.43795	0.4409	0.44523	0.44979	0.43989	0.43379	0.43177	0.4433	0.44252	0.43979	0.44103	0.43867	0.4269	0.44046	0.44737	0.43686	0.44457	0.4506	0.44652	0.4346	0.43504	0.44087	0.44935	0.43717	0.43942	0.43257
	339	0.41721	0.43525	0.43666	0.43382	0.44224	0.44552	0.43929	0.45439	0.42939	0.41938	0.44188	0.43834	0.43612	0.43316	0.43892	0.43166	0.44813	0.45033	0.43157	0.43202	0.43606	0.44244	0.45361	0.42955	0.42201	0.44156	0.43603	0.43665	0.4355	0.43316	0.43315	0.44196	0.4337	0.43891	0.43825	0.43534	0.42843	0.43855	0.43882	0.43578	0.44149	0.42842	0.43918	0.43928	0.43564	0.43518	0.44805	0.43674
	340	0.44624	0.44413	0.44085	0.44349	0.44245	0.43941	0.43429	0.44775	0.44143	0.44182	0.44313	0.43868	0.43328	0.44549	0.44273	0.43318	0.43015	0.43394	0.42755	0.44411	0.43516	0.43196	0.44663	0.44646	0.43457	0.44346	0.44074	0.43659	0.45869	0.43679	0.43791	0.44109	0.44317	0.44961	0.4254	0.44582	0.4436	0.43581	0.43495	0.44867	0.44441	0.43326	0.44062	0.43964	0.44289	0.43906	0.44421	0.43102
	341	0.43605	0.44113	0.43799	0.45066	0.44466	0.44018	0.43204	0.44621	0.43057	0.43408	0.43936	0.43807	0.4399	0.43996	0.43447	0.44581	0.4221	0.44719	0.43742	0.43485	0.43702	0.4485	0.44334	0.44691	0.43762	0.44413	0.43175	0.43173	0.43291	0.43562	0.43489	0.44248	0.43067	0.42704	0.43345	0.4474	0.43479	0.44382	0.424	0.43921	0.43115	0.43975	0.43946	0.44443	0.44032	0.43392	0.44484	0.43602
	342	0.4393	0.43511	0.44387	0.44071	0.43342	0.43211	0.42753	0.44067	0.44253	0.43293	0.43576	0.43851	0.43203	0.44189	0.42394	0.43677	0.41738	0.44055	0.43994	0.44942	0.43436	0.43695	0.43229	0.44335	0.43757	0.44292	0.44644	0.44066	0.44307	0.43769	0.42338	0.43607	0.43808	0.43301	0.4245	0.44454	0.43664	0.43912	0.43785	0.44583	0.42809	0.43846	0.43474	0.43106	0.43194	0.43948	0.43594	0.42367
	343	0.43144	0.43792	0.44372	0.44512	0.43892	0.43404	0.43281	0.43701	0.43726	0.44592	0.4299	0.42587	0.43964	0.43231	0.43693	0.42963	0.42635	0.43673	0.43081	0.43865	0.43269	0.43859	0.43758	0.43824	0.44763	0.4384	0.43442	0.44531	0.44437	0.44484	0.44093	0.43898	0.4259	0.44414	0.43015	0.43743	0.43371	0.43919	0.44331	0.43333	0.4359	0.42908	0.43513	0.44416	0.43799	0.43728	0.43496	0.43391
	344	0.42924	0.43946	0.43161	0.44475	0.43968	0.44094	0.43465	0.44562	0.44853	0.44083	0.42733	0.43924	0.43855	0.43385	0.4387	0.43339	0.43464	0.43317	0.44267	0.44101	0.44135	0.43675	0.43127	0.44277	0.42721	0.43112	0.44485	0.43532	0.44411	0.43047	0.43834	0.44257	0.4298	0.44153	0.41543	0.43755	0.43967	0.44388	0.43645	0.43304	0.43696	0.44106	0.43585	0.44133	0.4386	0.43267	0.43047	0.42859
	345	0.45494	0.43214	0.42692	0.44523	0.4313	0.43424	0.45367	0.45639	0.4397	0.44106	0.44049	0.44152	0.43839	0.4395	0.43561	0.45224	0.43633	0.44561	0.42631	0.45151	0.43781	0.43391	0.45323	0.42789	0.42889	0.43178	0.4429	0.44411	0.44211	0.42125	0.44048	0.44751	0.44024	0.44528	0.43871	0.4315	0.44652	0.43278	0.43491	0.44451	0.43561	0.43764	0.43845	0.43995	0.42837	0.43464	0.43271	0.42597
	346	0.4329	0.44447	0.43318	0.44663	0.43637	0.4375	0.43186	0.43435	0.43948	0.43188	0.43795	0.43033	0.43157	0.43318	0.43122	0.43479	0.43298	0.44125	0.44597	0.43504	0.44218	0.42734	0.43861	0.4284	0.4239	0.42802	0.43912	0.44689	0.43541	0.43096	0.43537	0.44305	0.43051	0.43486	0.43418	0.42535	0.43553	0.43382	0.43301	0.43641	0.44399	0.42615	0.43414	0.44352	0.43992	0.43025	0.43668	0.43942
	347	0.43493	0.43711	0.44395	0.4334	0.44329	0.4321	0.44311	0.43533	0.44455	0.43458	0.43167	0.44621	0.44368	0.44539	0.43629	0.4456	0.43824	0.4371	0.43845	0.43292	0.43946	0.44259	0.43692	0.44596	0.4375	0.43974	0.44622	0.4427	0.44506	0.44542	0.42995	0.44406	0.43191	0.4352	0.44375	0.42593	0.44578	0.44452	0.44086	0.44193	0.44532	0.42203	0.44807	0.44063	0.44232	0.43764	0.4363	0.42969
	348	0.44204	0.43564	0.44581	0.43051	0.42982	0.44346	0.43813	0.44265	0.43991	0.44125	0.43253	0.44867	0.43938	0.43903	0.43874	0.45437	0.43826	0.43399	0.43618	0.45098	0.44133	0.4436	0.45486	0.43596	0.4385	0.4415	0.44653	0.43408	0.44074	0.44112	0.43943	0.44384	0.43521	0.42901	0.42557	0.43981	0.44558	0.43941	0.43593	0.44428	0.43585	0.43961	0.44357	0.44115	0.43327	0.43869	0.43806	0.43213
	349	0.43535	0.43882	0.43229	0.4497	0.43679	0.44304	0.44607	0.45337	0.43893	0.44637	0.45316	0.44277	0.44451	0.4385	0.44614	0.44773	0.4381	0.44817	0.44554	0.43787	0.44285	0.43884	0.44221	0.45292	0.43954	0.44645	0.44888	0.45399	0.44398	0.42496	0.41893	0.43642	0.45434	0.44695	0.448	0.44042	0.43509	0.44996	0.43505	0.44275	0.44925	0.44621	0.4439	0.44219	0.45188	0.43914	0.44414	0.44556
	350	0.43858	0.43332	0.43304	0.42345	0.42921	0.43535	0.43457	0.43124	0.4209	0.41899	0.43929	0.42847	0.43896	0.42411	0.42843	0.42535	0.42896	0.42494	0.42457	0.44072	0.4312	0.42554	0.43823	0.43456	0.43973	0.43024	0.44029	0.42957	0.43336	0.41809	0.4267	0.43221	0.43705	0.42478	0.42257	0.42434	0.42582	0.43256	0.42904	0.43867	0.42202	0.44156	0.42946	0.43409	0.42115	0.42524	0.44147	0.42308
	351	0.43366	0.42565	0.43449	0.4355	0.44031	0.42941	0.42828	0.44834	0.43352	0.44096	0.44371	0.43452	0.43646	0.44244	0.42879	0.43505	0.43043	0.43351	0.43729	0.43924	0.42444	0.4209	0.43753	0.42321	0.44202	0.44027	0.43955	0.43783	0.43952	0.42847	0.43524	0.43866	0.43738	0.43841	0.4303	0.431	0.42954	0.4324	0.44236	0.43773	0.42751	0.43854	0.42526	0.42687	0.43155	0.43344	0.44033	0.42798
	352	0.43449	0.42644	0.43808	0.42536	0.43268	0.42632	0.44175	0.43231	0.43752	0.43559	0.43262	0.42705	0.43647	0.44394	0.4325	0.42824	0.43774	0.43247	0.42845	0.43716	0.44478	0.43297	0.44556	0.42441	0.42888	0.43684	0.44339	0.43519	0.44265	0.43097	0.42826	0.4438	0.43102	0.4347	0.44571	0.44119	0.42271	0.43151	0.42506	0.442	0.42804	0.42465	0.44229	0.42747	0.43012	0.42763	0.43091	0.43583
	353	0.43367	0.43675	0.44215	0.43344	0.43432	0.43043	0.43792	0.43486	0.4306	0.44902	0.43357	0.43554	0.43279	0.43143	0.43739	0.43099	0.43551	0.4325	0.42788	0.43957	0.43534	0.42919	0.43498	0.42858	0.43462	0.4397	0.42157	0.43248	0.4281	0.42197	0.4183	0.42979	0.44054	0.4388	0.42863	0.43578	0.43206	0.42444	0.41928	0.43789	0.42784	0.44163	0.4357	0.43232	0.44006	0.42195	0.43556	0.41942
	354	0.4348	0.43519	0.43396	0.43154	0.42788	0.44323	0.44306	0.43942	0.42628	0.43598	0.44144	0.43426	0.43874	0.43857	0.42742	0.4432	0.43345	0.42526	0.43663	0.44297	0.43684	0.43201	0.44247	0.43693	0.43979	0.44458	0.44426	0.44065	0.43154	0.41824	0.43047	0.43918	0.42929	0.44431	0.44336	0.42812	0.43716	0.44533	0.42395	0.43752	0.43402	0.44467	0.43544	0.43979	0.43689	0.43488	0.42903	0.44341
	355	0.42188	0.42958	0.41928	0.42267	0.42679	0.43108	0.41749	0.43947	0.43224	0.43635	0.42378	0.42802	0.42604	0.43012	0.42143	0.42627	0.42316	0.42164	0.43448	0.43987	0.42301	0.42575	0.42502	0.43333	0.42331	0.42157	0.44075	0.42319	0.43619	0.4194	0.43549	0.42504	0.43852	0.42957	0.42387	0.41555	0.41702	0.43865	0.44127	0.43199	0.42418	0.43317	0.42849	0.43803	0.42583	0.42037	0.43573	0.41978
	356	0.42625	0.43292	0.43246	0.43039	0.43874	0.43272	0.43748	0.42135	0.42473	0.43371	0.43643	0.42651	0.43678	0.44103	0.42569	0.43187	0.43487	0.42522	0.42901	0.43022	0.43527	0.42999	0.43241	0.43775	0.42799	0.44569	0.4233	0.42309	0.44213	0.44168	0.42575	0.43458	0.44142	0.43926	0.43967	0.43179	0.43056	0.43754	0.42049	0.42478	0.4219	0.42257	0.43155	0.43501	0.43179	0.42357	0.43763	0.43592
	357	0.43632	0.43729	0.43202	0.43089	0.43066	0.43919	0.43557	0.43469	0.44229	0.43769	0.4388	0.44265	0.43988	0.43089	0.42718	0.42382	0.43177	0.43756	0.43941	0.43445	0.41682	0.43179	0.43827	0.43187	0.43541	0.43671	0.43762	0.43448	0.41978	0.4336	0.43686	0.44588	0.43947	0.44242	0.42953	0.43108	0.43667	0.44168	0.41958	0.43637	0.43138	0.42888	0.43218	0.42746	0.43038	0.42581	0.4286	0.44208
	358	0.43916	0.43322	0.43339	0.42446	0.43493	0.44002	0.43928	0.43858	0.42801	0.4255	0.43054	0.43545	0.43315	0.44198	0.42443	0.4363	0.43548	0.42611	0.43302	0.43057	0.432	0.42269	0.44122	0.43598	0.43609	0.43251	0.4324	0.43499	0.42494	0.43515	0.42637	0.4409	0.43331	0.4295	0.42688	0.42734	0.43367	0.43473	0.4352	0.42809	0.43058	0.42828	0.42965	0.42649	0.42617	0.43557	0.438	0.43273
	359	0.43158	0.42723	0.44102	0.42985	0.42445	0.43721	0.44012	0.4325	0.42628	0.44835	0.4429	0.43609	0.45154	0.44683	0.42465	0.43201	0.43286	0.42929	0.43016	0.43572	0.43016	0.42823	0.44309	0.43504	0.4267	0.43447	0.4343	0.4277	0.43325	0.42968	0.44004	0.445	0.44266	0.43388	0.43087	0.44232	0.44295	0.43207	0.42873	0.43904	0.43136	0.43145	0.42445	0.42924	0.43596	0.44714	0.43444	0.41859
	360	0.43122	0.42865	0.42395	0.42682	0.44417	0.42062	0.4352	0.4144	0.43487	0.43162	0.42281	0.43286	0.42498	0.43151	0.42837	0.43955	0.43404	0.42932	0.41766	0.42056	0.44206	0.43032	0.41929	0.42561	0.43449	0.43814	0.44254	0.42779	0.4277	0.41568	0.42823	0.43401	0.43114	0.43147	0.42552	0.43877	0.42757	0.42965	0.42651	0.43216	0.42672	0.4258	0.44346	0.43279	0.42173	0.43222	0.43319	0.42254
	361	0.42666	0.43549	0.45109	0.42637	0.42745	0.4355	0.43616	0.43623	0.42204	0.42395	0.43503	0.42844	0.43893	0.43663	0.43593	0.44304	0.44511	0.42742	0.43775	0.42835	0.43151	0.44006	0.42918	0.43415	0.43593	0.43323	0.44574	0.43799	0.43478	0.43197	0.42475	0.45097	0.43413	0.43759	0.43523	0.43167	0.43088	0.43911	0.43565	0.42938	0.43069	0.41955	0.4453	0.43735	0.44237	0.43494	0.43977	0.43443
	362	0.43498	0.43373	0.43801	0.42944	0.42853	0.44075	0.43445	0.42766	0.42712	0.43984	0.43382	0.43368	0.44089	0.43229	0.42792	0.43068	0.43794	0.43074	0.43244	0.43501	0.43308	0.4375	0.42743	0.42314	0.43576	0.44438	0.44743	0.42639	0.43151	0.42735	0.42968	0.43269	0.43469	0.4333	0.42071	0.43585	0.43269	0.43418	0.42763	0.43093	0.4338	0.42996	0.4379	0.43508	0.44273	0.44314	0.42816	0.4379
	363	0.42975	0.4291	0.43141	0.4275	0.42476	0.43339	0.4291	0.45255	0.43131	0.4269	0.42764	0.43925	0.42736	0.44445	0.43581	0.43232	0.42971	0.43405	0.43451	0.44143	0.43396	0.42244	0.42681	0.42945	0.42573	0.4221	0.43191	0.44003	0.43714	0.42525	0.41996	0.42894	0.42779	0.42855	0.42552	0.43647	0.43228	0.43382	0.42355	0.43176	0.4382	0.42362	0.43419	0.42787	0.43409	0.42548	0.43297	0.4226
	364	0.43001	0.43086	0.44013	0.44308	0.43916	0.44436	0.42986	0.44586	0.43597	0.43789	0.44625	0.446	0.44262	0.43623	0.42727	0.43376	0.42272	0.44028	0.43258	0.44534	0.44161	0.44025	0.4435	0.42171	0.43879	0.43393	0.43989	0.43395	0.43691	0.43828	0.43259	0.43282	0.43599	0.43496	0.43496	0.44818	0.427	0.45422	0.43754	0.42946	0.42535	0.42397	0.44313	0.4477	0.43221	0.43702	0.43026	0.43714
	365	0.43928	0.43291	0.44102	0.43522	0.43269	0.42803	0.43801	0.43229	0.41957	0.42941	0.4392	0.42313	0.41915	0.43597	0.42268	0.42893	0.42316	0.43538	0.42358	0.44431	0.41585	0.43317	0.44363	0.42312	0.4257	0.42244	0.41846	0.43274	0.43221	0.43206	0.43173	0.4392	0.43109	0.42367	0.42016	0.43002	0.4305	0.44414	0.43068	0.43379	0.4277	0.44059	0.44746	0.43193	0.43681	0.42706	0.43825	0.42441
	366	0.43228	0.43514	0.44044	0.43588	0.43772	0.44359	0.44043	0.43965	0.43102	0.43459	0.43782	0.43793	0.43557	0.43414	0.42729	0.43327	0.43547	0.43643	0.43689	0.43488	0.4414	0.43841	0.44342	0.42946	0.43194	0.43854	0.45035	0.42768	0.43049	0.43456	0.42874	0.44386	0.42887	0.43149	0.42134	0.43815	0.43161	0.43915	0.42724	0.43869	0.42574	0.41607	0.43888	0.43004	0.428	0.43224	0.4398	0.42522
	367	0.42246	0.43095	0.42391	0.43003	0.43393	0.44576	0.42789	0.42487	0.43589	0.42296	0.43972	0.43014	0.42638	0.42955	0.42721	0.42924	0.43396	0.42684	0.42351	0.43948	0.44244	0.42711	0.43314	0.42447	0.42493	0.42026	0.4291	0.42171	0.42901	0.41993	0.43557	0.43224	0.43356	0.42607	0.42887	0.43152	0.42534	0.42972	0.42326	0.43952	0.43009	0.42813	0.42556	0.42939	0.43038	0.43424	0.44057	0.43167
	368	0.42773	0.42906	0.43345	0.43387	0.42929	0.42811	0.42433	0.44448	0.42552	0.43442	0.44003	0.43357	0.43768	0.43616	0.41984	0.42893	0.42343	0.42862	0.42035	0.43321	0.434	0.43027	0.42225	0.4237	0.42662	0.42159	0.42534	0.42782	0.43744	0.41814	0.43164	0.43138	0.42083	0.43359	0.42404	0.43452	0.41868	0.42126	0.4221	0.42843	0.43071	0.41914	0.43396	0.43768	0.42898	0.43352	0.42766	0.43144
	369	0.42887	0.43215	0.42389	0.42034	0.43716	0.42256	0.42815	0.43741	0.43041	0.4317	0.43572	0.43727	0.43796	0.42505	0.4302	0.41879	0.43413	0.43764	0.44175	0.43494	0.42543	0.43389	0.43599	0.43265	0.42852	0.42222	0.44529	0.42954	0.42454	0.42314	0.4239	0.43488	0.43374	0.42953	0.43455	0.41754	0.42414	0.43423	0.42231	0.43993	0.4222	0.42797	0.43202	0.42616	0.43209	0.42928	0.43152	0.43438
	370	0.42891	0.43884	0.43434	0.42578	0.41824	0.42749	0.42905	0.44007	0.42585	0.43147	0.42282	0.43444	0.42852	0.4403	0.42776	0.42661	0.44147	0.42915	0.4318	0.42702	0.42722	0.42805	0.4323	0.42712	0.41925	0.42076	0.43409	0.43591	0.43273	0.42024	0.42882	0.43697	0.4287	0.42311	0.42569	0.43345	0.42328	0.42735	0.41586	0.4311	0.42353	0.42987	0.42979	0.43661	0.42495	0.42936	0.43343	0.42281
	371	0.43927	0.42001	0.43932	0.42385	0.42523	0.42819	0.42561	0.43443	0.42373	0.42997	0.42525	0.42951	0.43321	0.42903	0.42118	0.42459	0.42487	0.42628	0.42845	0.43195	0.43615	0.43152	0.42247	0.43571	0.42602	0.41809	0.43435	0.42964	0.43519	0.43537	0.42763	0.43577	0.43191	0.43477	0.42165	0.42343	0.42428	0.42786	0.41971	0.42345	0.42924	0.42571	0.43227	0.42137	0.42031	0.4326	0.42054	0.4257
	372	0.41891	0.42356	0.41718	0.42874	0.42201	0.43623	0.42896	0.4357	0.42179	0.4249	0.42934	0.42817	0.42602	0.4295	0.4154	0.41466	0.42741	0.42245	0.42386	0.43519	0.43697	0.41844	0.42613	0.42709	0.42399	0.43224	0.43533	0.43268	0.42743	0.42707	0.4225	0.42905	0.4344	0.43059	0.42648	0.42743	0.4248	0.427	0.42521	0.42644	0.42578	0.41266	0.44021	0.4302	0.41695	0.43631	0.42675	0.42009
	373	0.42067	0.42332	0.42411	0.42836	0.43367	0.42697	0.42713	0.42919	0.42523	0.42398	0.43476	0.43044	0.42836	0.42581	0.42967	0.43421	0.43971	0.42176	0.43754	0.43265	0.42586	0.42777	0.4243	0.43102	0.43307	0.43475	0.42306	0.42964	0.43813	0.4316	0.43134	0.43705	0.42275	0.43623	0.42096	0.4295	0.42919	0.43201	0.42206	0.43672	0.43109	0.43243	0.43992	0.41985	0.4261	0.43236	0.44396	0.41946
	374	0.4311	0.42859	0.42191	0.43014	0.44248	0.41264	0.43221	0.43053	0.42482	0.41709	0.43172	0.43537	0.44271	0.43708	0.42366	0.431	0.41829	0.42992	0.421	0.43939	0.42052	0.4311	0.43338	0.42297	0.41483	0.42239	0.43225	0.43314	0.42894	0.43713	0.41277	0.44122	0.43387	0.43118	0.43135	0.43376	0.43045	0.43393	0.43698	0.41917	0.43225	0.42287	0.42105	0.42671	0.43154	0.42978	0.43152	0.42072
	375	0.43055	0.42142	0.43443	0.44214	0.42992	0.42918	0.42065	0.42097	0.43201	0.42725	0.4356	0.41988	0.43001	0.43259	0.4266	0.42494	0.43086	0.42913	0.43412	0.42823	0.43139	0.43676	0.43642	0.42695	0.4288	0.43746	0.42113	0.42437	0.43499	0.42765	0.42978	0.43138	0.4283	0.42471	0.4348	0.41952	0.42065	0.42111	0.4319	0.43921	0.42153	0.43074	0.4218	0.42686	0.43258	0.41471	0.43427	0.42216
	376	0.43046	0.42178	0.43227	0.4278	0.43313	0.42554	0.43435	0.43975	0.4257	0.43397	0.43226	0.42905	0.42135	0.4412	0.42043	0.4269	0.42846	0.41834	0.43804	0.42763	0.4314	0.42263	0.43102	0.43027	0.42785	0.42621	0.42504	0.42343	0.42675	0.43487	0.41109	0.43027	0.41664	0.42231	0.43084	0.42962	0.42337	0.43392	0.41904	0.4318	0.42941	0.41896	0.43468	0.42535	0.41885	0.41991	0.42763	0.43192
	377	0.44781	0.4362	0.43922	0.44348	0.44668	0.43261	0.43195	0.44667	0.43512	0.44419	0.44101	0.44636	0.44129	0.43781	0.4398	0.42975	0.42995	0.44253	0.43205	0.43409	0.4304	0.44158	0.44062	0.44714	0.44286	0.43541	0.45303	0.44184	0.43904	0.43244	0.43058	0.43441	0.43545	0.44257	0.44126	0.44561	0.43239	0.45606	0.43063	0.44115	0.44402	0.43163	0.44239	0.43773	0.43355	0.43868	0.429	0.42625
	378	0.43525	0.42407	0.44228	0.44206	0.43517	0.43126	0.43357	0.43887	0.43479	0.43722	0.43116	0.4347	0.42518	0.44336	0.43694	0.45129	0.42992	0.43967	0.43967	0.42523	0.43553	0.43101	0.43889	0.4363	0.42782	0.4405	0.42722	0.41977	0.42757	0.44189	0.42724	0.43578	0.43553	0.43389	0.44109	0.42894	0.44095	0.43884	0.43436	0.44193	0.43396	0.43133	0.44024	0.4317	0.43323	0.42014	0.42816	0.43308
	379	0.4333	0.43	0.43945	0.42978	0.42909	0.43029	0.43543	0.43228	0.42908	0.42811	0.43663	0.44243	0.44041	0.43333	0.44182	0.43186	0.4289	0.42274	0.43488	0.42764	0.43472	0.41835	0.43519	0.4295	0.42518	0.44719	0.42754	0.43071	0.43221	0.43489	0.43676	0.42089	0.43839	0.44078	0.42518	0.42498	0.43368	0.43497	0.42691	0.44647	0.43851	0.43065	0.43852	0.42262	0.43119	0.43584	0.44068	0.4276
	380	0.44591	0.4261	0.44483	0.43926	0.43334	0.43798	0.44193	0.43469	0.43429	0.42962	0.44067	0.42942	0.43099	0.44695	0.42677	0.43527	0.43588	0.43067	0.44096	0.43739	0.42593	0.42513	0.43761	0.4341	0.44002	0.43475	0.43735	0.43885	0.43158	0.43132	0.42279	0.43548	0.43022	0.43483	0.43468	0.43341	0.43414	0.43001	0.42146	0.44011	0.43373	0.43838	0.43554	0.43067	0.43792	0.43025	0.43129	0.4222
	381	0.43146	0.42816	0.43313	0.4299	0.43042	0.42534	0.43258	0.41627	0.41993	0.43101	0.4213	0.42715	0.4266	0.42222	0.42271	0.42131	0.42596	0.42318	0.42388	0.42431	0.43341	0.41838	0.43351	0.4322	0.42198	0.4228	0.44111	0.42299	0.43338	0.42059	0.42367	0.42814	0.42479	0.43387	0.42558	0.42362	0.42383	0.43505	0.4088	0.42563	0.42654	0.43053	0.4299	0.43094	0.42256	0.41876	0.42295	0.41187
	382	0.42652	0.42873	0.4369	0.43922	0.42755	0.42834	0.4364	0.43368	0.43424	0.43513	0.4392	0.43087	0.42942	0.43501	0.41215	0.42146	0.42713	0.43183	0.42526	0.42859	0.43689	0.44433	0.42767	0.42984	0.42699	0.44028	0.42414	0.42755	0.42555	0.43197	0.43708	0.44782	0.43494	0.43143	0.43322	0.43476	0.43886	0.44849	0.41717	0.4262	0.42919	0.42481	0.44446	0.43377	0.42834	0.43615	0.42456	0.43312
	383	0.42212	0.42078	0.43457	0.42181	0.42252	0.435	0.42635	0.41781	0.43387	0.4338	0.4206	0.43544	0.4389	0.43077	0.42814	0.41766	0.42115	0.42955	0.42753	0.43342	0.43042	0.43388	0.42732	0.42836	0.42355	0.43304	0.42652	0.43076	0.43801	0.41452	0.42033	0.43345	0.42075	0.42788	0.42278	0.42346	0.41766	0.42823	0.42262	0.42414	0.42041	0.42407	0.42116	0.43213	0.42326	0.43028	0.42785	0.4233
	384	0.4369	0.43081	0.43461	0.43979	0.44002	0.43821	0.43965	0.45058	0.42918	0.44445	0.44636	0.42707	0.43096	0.44132	0.42103	0.42893	0.43058	0.43798	0.42193	0.42499	0.43869	0.42871	0.4467	0.42847	0.43714	0.44626	0.43942	0.44123	0.43528	0.42841	0.4273	0.43316	0.4378	0.43555	0.43794	0.43845	0.42169	0.43389	0.44083	0.43523	0.43274	0.4234	0.43218	0.43485	0.44234	0.43392	0.43444	0.4299
	385	0.44179	0.43643	0.44181	0.43103	0.44722	0.44109	0.44137	0.4393	0.43832	0.43026	0.43951	0.43043	0.42645	0.43849	0.44295	0.43125	0.42565	0.44002	0.43719	0.43656	0.44281	0.44601	0.44309	0.43988	0.44064	0.42597	0.43069	0.43821	0.42526	0.44266	0.43941	0.44714	0.43957	0.43716	0.43003	0.43303	0.44384	0.43845	0.42908	0.43531	0.43976	0.44083	0.42631	0.43737	0.42569	0.44096	0.4456	0.43217
	386	0.43736	0.41198	0.42913	0.41805	0.42653	0.43319	0.42878	0.43331	0.42386	0.43224	0.42966	0.43244	0.42644	0.43882	0.42194	0.42578	0.42626	0.42305	0.42964	0.41876	0.43251	0.42525	0.43544	0.42404	0.42739	0.43581	0.42607	0.43739	0.42248	0.43185	0.43278	0.44415	0.43134	0.4299	0.4202	0.42747	0.41422	0.42957	0.42552	0.43313	0.42786	0.4242	0.42023	0.43168	0.4291	0.42835	0.43433	0.42566
	387	0.42792	0.42629	0.43032	0.43025	0.42191	0.43725	0.43416	0.43572	0.42255	0.43752	0.4334	0.43403	0.43658	0.43358	0.42334	0.44648	0.4186	0.42572	0.4302	0.43136	0.42866	0.42851	0.4334	0.42749	0.43927	0.43932	0.43225	0.43311	0.43483	0.41954	0.41982	0.44579	0.43332	0.43638	0.43509	0.42182	0.43036	0.43787	0.42705	0.43488	0.44225	0.42783	0.43835	0.42856	0.43328	0.4244	0.44169	0.42795
	388	0.42785	0.42555	0.43023	0.42739	0.42755	0.43479	0.43183	0.44011	0.43102	0.4338	0.42887	0.426	0.42989	0.4408	0.42232	0.42684	0.43153	0.42885	0.44412	0.43644	0.425	0.43775	0.4372	0.43005	0.43056	0.43367	0.44326	0.43173	0.42506	0.4226	0.4336	0.43355	0.43849	0.44074	0.426	0.43117	0.42884	0.4363	0.42357	0.43984	0.4265	0.42787	0.44356	0.43501	0.42574	0.4263	0.43781	0.42751
	389	0.43592	0.44038	0.43309	0.43518	0.4425	0.43903	0.42832	0.43758	0.42393	0.42551	0.42502	0.42895	0.4328	0.44257	0.42044	0.41732	0.43362	0.42545	0.43041	0.43379	0.43009	0.43733	0.43835	0.42417	0.42618	0.43405	0.43456	0.43657	0.42823	0.4282	0.41706	0.43875	0.435	0.43778	0.43475	0.42973	0.42949	0.43052	0.43061	0.43257	0.42568	0.42309	0.4415	0.42583	0.43167	0.42916	0.44607	0.43621
	390	0.4229	0.43794	0.43143	0.42797	0.4299	0.43175	0.42797	0.43201	0.42596	0.43562	0.4203	0.43471	0.42449	0.42687	0.43243	0.43203	0.42275	0.42943	0.42827	0.42977	0.41525	0.43529	0.4316	0.44234	0.42935	0.42732	0.4241	0.43401	0.43404	0.42686	0.42176	0.43631	0.43813	0.42677	0.42302	0.42935	0.43511	0.42101	0.42795	0.4228	0.43756	0.43313	0.42858	0.43324	0.43145	0.42978	0.43576	0.42194
	391	0.42655	0.43927	0.4409	0.43588	0.43354	0.42675	0.4326	0.43718	0.42884	0.43286	0.43049	0.43355	0.42777	0.42937	0.42625	0.4214	0.43035	0.42236	0.43615	0.42417	0.43879	0.43052	0.42731	0.43212	0.43753	0.44099	0.42996	0.42906	0.43175	0.41636	0.42912	0.43642	0.43547	0.43107	0.42671	0.41766	0.42101	0.43765	0.43113	0.44535	0.42219	0.43227	0.43005	0.43641	0.43726	0.43693	0.43245	0.42166
	392	0.4253	0.44252	0.43001	0.43832	0.44127	0.44024	0.4414	0.44069	0.43796	0.43767	0.43137	0.4322	0.42337	0.4367	0.42877	0.42324	0.43908	0.43569	0.43592	0.43423	0.42647	0.42816	0.44462	0.43045	0.42717	0.436	0.43465	0.43006	0.42558	0.4254	0.41372	0.43508	0.43045	0.42786	0.42942	0.42369	0.426	0.43406	0.42829	0.42904	0.43541	0.42315	0.42865	0.43485	0.42908	0.42073	0.43695	0.43382
	393	0.43206	0.42897	0.43969	0.42482	0.42529	0.4264	0.4302	0.43847	0.42415	0.43688	0.44473	0.43343	0.42706	0.44102	0.42456	0.42771	0.42523	0.44483	0.42808	0.43538	0.43619	0.42362	0.4361	0.41894	0.42918	0.4354	0.43786	0.44097	0.43354	0.42746	0.42116	0.43704	0.43873	0.43002	0.43072	0.4404	0.43539	0.44756	0.43127	0.44758	0.42855	0.43633	0.43096	0.44462	0.4267	0.42807	0.43236	0.43203
	394	0.42856	0.44372	0.43513	0.42574	0.42663	0.44443	0.43562	0.44215	0.42912	0.44525	0.44252	0.4493	0.42671	0.44848	0.4246	0.4412	0.42442	0.43333	0.44218	0.42739	0.43499	0.42683	0.45192	0.43242	0.4345	0.43339	0.4341	0.43205	0.43799	0.42682	0.42589	0.43005	0.43025	0.4372	0.43051	0.43403	0.42779	0.43289	0.42888	0.43882	0.44228	0.43472	0.4422	0.43704	0.4351	0.43083	0.43437	0.42412
	395	0.44115	0.43375	0.44236	0.43649	0.44402	0.42682	0.43978	0.45091	0.43729	0.43525	0.43252	0.45265	0.44733	0.43236	0.44302	0.43697	0.44018	0.44015	0.43118	0.43211	0.44275	0.44789	0.44353	0.43537	0.44217	0.44042	0.4401	0.4373	0.43865	0.42732	0.43263	0.45111	0.42811	0.43486	0.42893	0.44136	0.43056	0.44278	0.4309	0.44686	0.42901	0.42487	0.43064	0.44211	0.43836	0.4308	0.43031	0.44046
	396	0.43944	0.43582	0.43167	0.43656	0.43498	0.42417	0.43655	0.43256	0.43052	0.43243	0.42652	0.43551	0.42825	0.4287	0.4436	0.43288	0.4352	0.43271	0.43808	0.43683	0.42573	0.42898	0.43177	0.42874	0.43244	0.43247	0.43266	0.44689	0.44079	0.42568	0.42329	0.44176	0.43615	0.42628	0.43566	0.43476	0.42797	0.43494	0.4256	0.43239	0.43597	0.43535	0.43522	0.42913	0.42886	0.42859	0.42358	0.42041
	397	0.41844	0.43553	0.42554	0.42441	0.42985	0.42864	0.43396	0.42	0.42708	0.43368	0.41969	0.42176	0.4281	0.42967	0.41369	0.42721	0.42895	0.43257	0.44529	0.42535	0.42215	0.43336	0.43235	0.42523	0.42364	0.43354	0.43129	0.43365	0.42171	0.42907	0.41341	0.43008	0.41778	0.42669	0.42164	0.42444	0.41783	0.41719	0.43172	0.43565	0.42296	0.42953	0.42518	0.42224	0.43777	0.43585	0.43666	0.43007
	398	0.43305	0.43193	0.43608	0.43158	0.43745	0.42236	0.42931	0.43545	0.43515	0.43375	0.43871	0.43617	0.41262	0.43501	0.42545	0.42552	0.42871	0.43994	0.43289	0.42915	0.42827	0.43724	0.42764	0.43656	0.423	0.44027	0.42812	0.43605	0.43789	0.42938	0.42801	0.43541	0.43343	0.43769	0.42895	0.4285	0.42969	0.44052	0.42517	0.43179	0.42818	0.43477	0.43417	0.43562	0.42548	0.42184	0.43705	0.42923
	399	0.43634	0.43382	0.43417	0.42993	0.43013	0.43238	0.43557	0.43147	0.41694	0.43249	0.42935	0.43219	0.43715	0.43398	0.42745	0.42087	0.43608	0.43297	0.42668	0.42351	0.42392	0.42482	0.43877	0.42667	0.43361	0.4318	0.42898	0.4281	0.43595	0.42973	0.42441	0.43028	0.42419	0.43348	0.42312	0.42816	0.43262	0.44157	0.43142	0.443	0.42549	0.42182	0.42367	0.42239	0.43933	0.43757	0.43782	0.42866
	400	0.4401	0.44792	0.44507	0.44742	0.4531	0.43116	0.44228	0.44674	0.44467	0.44813	0.44549	0.44097	0.44646	0.44288	0.44695	0.43839	0.4357	0.45158	0.44259	0.44908	0.43749	0.45149	0.44162	0.43777	0.43758	0.44557	0.44198	0.44992	0.44216	0.44695	0.45197	0.46248	0.44639	0.45029	0.43355	0.45542	0.44132	0.44163	0.43898	0.45255	0.45094	0.43831	0.44272	0.44566	0.44548	0.43577	0.43622	0.43863
	401	0.42629	0.44302	0.43899	0.43834	0.44163	0.43598	0.43659	0.43862	0.44419	0.44259	0.44021	0.43597	0.43707	0.43973	0.42578	0.44104	0.42755	0.43424	0.44395	0.43593	0.4437	0.44009	0.44217	0.42922	0.45414	0.4458	0.43647	0.45408	0.44219	0.43924	0.43235	0.44769	0.44966	0.43252	0.43534	0.44199	0.44088	0.44494	0.44202	0.43885	0.45556	0.43781	0.44701	0.44783	0.44879	0.43099	0.43112	0.44262
	402	0.45204	0.44142	0.44888	0.45488	0.43921	0.44737	0.43653	0.45392	0.43765	0.44562	0.44745	0.44055	0.43779	0.44621	0.42687	0.44647	0.44752	0.46433	0.43559	0.44102	0.44338	0.44498	0.44898	0.45242	0.43871	0.44215	0.43538	0.43711	0.43601	0.4295	0.43687	0.4427	0.43993	0.43949	0.44756	0.45275	0.4468	0.44401	0.43595	0.44585	0.43771	0.44591	0.44687	0.44661	0.44655	0.44384	0.43562	0.4391
	403	0.43349	0.44497	0.43921	0.4323	0.44693	0.44124	0.44465	0.44864	0.43091	0.43135	0.4444	0.44762	0.44023	0.44833	0.43266	0.42636	0.43818	0.43324	0.42912	0.44405	0.44535	0.43855	0.4422	0.43534	0.4382	0.44003	0.4356	0.43942	0.44091	0.44076	0.4262	0.4443	0.43443	0.45052	0.44665	0.44494	0.43575	0.44644	0.4432	0.4383	0.44128	0.41878	0.44254	0.44148	0.43058	0.43895	0.44608	0.44091
	404	0.44606	0.44249	0.43709	0.43847	0.43277	0.44621	0.45282	0.442	0.44519	0.43835	0.44509	0.44693	0.43641	0.43421	0.43668	0.43398	0.44054	0.44071	0.45021	0.44603	0.4546	0.4364	0.44476	0.43861	0.42596	0.44167	0.43642	0.44004	0.43557	0.43541	0.43484	0.4418	0.44943	0.43777	0.43664	0.43669	0.44674	0.44959	0.42366	0.43992	0.43552	0.43373	0.44293	0.44274	0.44212	0.42677	0.44275	0.4361
	405	0.44244	0.44347	0.4421	0.44384	0.44717	0.43912	0.44968	0.44795	0.4357	0.43839	0.45116	0.45295	0.43633	0.44976	0.43338	0.44497	0.4525	0.44872	0.43622	0.43365	0.44772	0.44291	0.45443	0.43461	0.43218	0.44063	0.44138	0.44	0.44915	0.43934	0.44041	0.44064	0.44201	0.44474	0.43676	0.43931	0.44264	0.44849	0.44501	0.44913	0.43599	0.43766	0.44036	0.45165	0.44112	0.44235	0.44494	0.44446
	406	0.43912	0.44282	0.44264	0.44772	0.44967	0.43898	0.43861	0.44256	0.4378	0.43285	0.4477	0.44397	0.43928	0.45463	0.43522	0.44271	0.44459	0.44979	0.44844	0.45011	0.44392	0.44141	0.44972	0.45075	0.42395	0.4337	0.43609	0.43872	0.43729	0.43478	0.44307	0.44259	0.44328	0.45448	0.43166	0.43796	0.44379	0.45719	0.43682	0.44656	0.44157	0.44259	0.43117	0.45074	0.45122	0.43064	0.44086	0.43518
	407	0.43435	0.43891	0.4509	0.44372	0.44337	0.4483	0.43417	0.45498	0.44339	0.44652	0.45228	0.45205	0.44386	0.45055	0.45124	0.44458	0.43927	0.44122	0.43739	0.44084	0.42754	0.45288	0.44614	0.45226	0.42741	0.44415	0.44536	0.43702	0.45179	0.43653	0.44397	0.45145	0.44432	0.43928	0.44032	0.45218	0.44314	0.44244	0.43689	0.43551	0.45007	0.43406	0.44039	0.4381	0.44469	0.44204	0.43197	0.43643
	408	0.43934	0.4413	0.44622	0.43861	0.43334	0.45285	0.43482	0.44954	0.44198	0.44236	0.44905	0.43453	0.43839	0.43976	0.43906	0.44346	0.43626	0.43727	0.43932	0.43911	0.43981	0.44139	0.44928	0.4471	0.43375	0.44566	0.43941	0.44442	0.43417	0.42707	0.44155	0.44833	0.43433	0.44479	0.4332	0.44561	0.45066	0.44824	0.44841	0.44034	0.44108	0.44278	0.43046	0.45053	0.44559	0.43494	0.44738	0.44642
	409	0.43007	0.44567	0.43519	0.43871	0.44637	0.44064	0.4424	0.43623	0.43424	0.43005	0.43501	0.43719	0.44553	0.44378	0.43631	0.43162	0.4372	0.44983	0.44553	0.43867	0.44997	0.43332	0.44194	0.4489	0.44196	0.44524	0.4556	0.43803	0.43951	0.4277	0.44273	0.44224	0.45013	0.43943	0.43127	0.43219	0.44582	0.44226	0.44726	0.46212	0.43195	0.43449	0.43746	0.44415	0.4409	0.44015	0.43702	0.43107
	410	0.43621	0.4358	0.43975	0.44442	0.43919	0.44965	0.4415	0.45116	0.44697	0.4418	0.44406	0.43498	0.45179	0.43789	0.43338	0.43802	0.44004	0.43934	0.44256	0.4465	0.454	0.45375	0.43781	0.43947	0.43135	0.43663	0.4402	0.43594	0.44368	0.44573	0.43848	0.43569	0.4352	0.44631	0.43975	0.45309	0.4307	0.44069	0.44427	0.44462	0.44485	0.43496	0.43987	0.43602	0.43694	0.42984	0.44264	0.4511
	411	0.44679	0.4359	0.4408	0.44709	0.44586	0.4379	0.4532	0.43945	0.44525	0.43624	0.44793	0.4387	0.44334	0.44836	0.43444	0.44729	0.44816	0.4486	0.43643	0.43872	0.45048	0.43825	0.44962	0.43923	0.44126	0.43539	0.4508	0.44217	0.43276	0.43262	0.44205	0.44863	0.44298	0.44696	0.44222	0.44385	0.43133	0.43338	0.44987	0.44776	0.43918	0.43238	0.44181	0.45895	0.44227	0.43556	0.43932	0.43352
	412	0.43927	0.44088	0.4446	0.44738	0.43777	0.44271	0.44826	0.44302	0.4434	0.44816	0.44519	0.43812	0.43874	0.44631	0.43314	0.44065	0.44414	0.43825	0.44204	0.43103	0.44941	0.43968	0.4534	0.44313	0.43631	0.44167	0.44423	0.45081	0.44074	0.42569	0.4431	0.44394	0.43969	0.44532	0.44267	0.45299	0.4464	0.45567	0.43063	0.45179	0.4407	0.43333	0.45626	0.4506	0.44268	0.43111	0.44723	0.43664
	413	0.44134	0.44159	0.44751	0.44095	0.43733	0.43434	0.45106	0.43391	0.44452	0.43731	0.44106	0.44674	0.4489	0.44237	0.44824	0.43501	0.44758	0.44375	0.44765	0.43685	0.44434	0.43931	0.4412	0.44828	0.43895	0.44431	0.44772	0.44225	0.43013	0.43999	0.43746	0.44744	0.4537	0.44604	0.44046	0.45073	0.4447	0.44592	0.43459	0.45278	0.43804	0.43814	0.44922	0.44908	0.43339	0.44093	0.44558	0.44412
	414	0.43261	0.43245	0.43373	0.44256	0.43938	0.43329	0.45374	0.44755	0.43952	0.43547	0.42443	0.44042	0.43711	0.43757	0.4364	0.43674	0.42978	0.44136	0.44157	0.43952	0.44283	0.44991	0.442	0.43258	0.44028	0.43666	0.42995	0.43756	0.43656	0.43043	0.43403	0.44464	0.44859	0.44631	0.44184	0.44446	0.43669	0.44674	0.43438	0.43691	0.43874	0.43637	0.4295	0.45038	0.44335	0.42873	0.43569	0.42888
	415	0.44749	0.44149	0.44406	0.44592	0.43971	0.43654	0.44195	0.44313	0.42984	0.44064	0.44144	0.45098	0.44528	0.43835	0.43112	0.43779	0.43667	0.43097	0.43868	0.45379	0.43947	0.44827	0.44071	0.42965	0.43905	0.44267	0.44538	0.44537	0.44676	0.42787	0.42959	0.45128	0.45226	0.43366	0.43454	0.45785	0.44567	0.45329	0.43058	0.45328	0.43718	0.43495	0.4459	0.43975	0.43856	0.43396	0.44082	0.44168
	416	0.44695	0.43745	0.4362	0.44597	0.44653	0.44485	0.44423	0.46066	0.44767	0.45145	0.45039	0.44812	0.45216	0.43221	0.4356	0.44288	0.43925	0.43314	0.44218	0.44787	0.44162	0.44723	0.4441	0.45435	0.44693	0.45229	0.45157	0.44514	0.45484	0.43863	0.43866	0.44772	0.44976	0.44594	0.44901	0.44046	0.44359	0.44093	0.44653	0.44005	0.44819	0.43054	0.45372	0.44591	0.44524	0.43717	0.44381	0.44649
	417	0.44266	0.44722	0.43491	0.43361	0.43716	0.43764	0.43806	0.43862	0.43149	0.43389	0.44068	0.43515	0.42034	0.44633	0.41767	0.43502	0.44097	0.44734	0.43548	0.43076	0.43502	0.43353	0.45013	0.4302	0.42791	0.43689	0.43512	0.44231	0.43796	0.43722	0.43271	0.43907	0.44375	0.44542	0.43973	0.43479	0.43698	0.4372	0.43545	0.43512	0.43666	0.44135	0.43587	0.4442	0.43838	0.4267	0.43064	0.43374
	418	0.43849	0.43871	0.43738	0.44781	0.44108	0.43573	0.4443	0.44643	0.44894	0.44041	0.45252	0.44557	0.45939	0.44144	0.42943	0.44453	0.44803	0.44894	0.44806	0.44832	0.44985	0.44788	0.44957	0.44905	0.44509	0.4466	0.44517	0.44148	0.44542	0.43159	0.44114	0.4536	0.44236	0.45107	0.42922	0.44752	0.44376	0.44488	0.43745	0.4507	0.46175	0.4457	0.44377	0.44151	0.43984	0.43707	0.4444	0.44019
	419	0.4467	0.44729	0.447	0.45731	0.44652	0.45798	0.44152	0.44017	0.43632	0.44671	0.45057	0.44898	0.44243	0.45286	0.43224	0.45095	0.4298	0.44334	0.44475	0.44624	0.44461	0.44093	0.44798	0.44714	0.44964	0.44931	0.44634	0.44127	0.44647	0.44435	0.43859	0.45353	0.44263	0.44055	0.44817	0.45707	0.44227	0.44701	0.43336	0.44318	0.43365	0.44471	0.44949	0.45343	0.45493	0.44722	0.43736	0.43951
	420	0.43646	0.44079	0.43487	0.43321	0.43532	0.44701	0.42765	0.4392	0.43487	0.44847	0.43248	0.44591	0.43559	0.44138	0.42249	0.4473	0.44031	0.44084	0.4422	0.45064	0.44709	0.45502	0.44449	0.45607	0.43122	0.43632	0.43546	0.44879	0.44222	0.44936	0.43809	0.45469	0.44136	0.4405	0.4483	0.44091	0.44197	0.45012	0.42822	0.42781	0.44026	0.43801	0.43521	0.44233	0.44068	0.44335	0.44003	0.43988
	421	0.4355	0.44051	0.44393	0.43062	0.44528	0.44288	0.45096	0.44421	0.43698	0.42974	0.43454	0.4418	0.42571	0.44471	0.4438	0.45629	0.44239	0.43701	0.44658	0.44357	0.44904	0.43386	0.43815	0.43547	0.42633	0.43337	0.43789	0.43119	0.43847	0.4278	0.44794	0.45115	0.45438	0.44226	0.43544	0.43886	0.4359	0.43691	0.44408	0.44068	0.44235	0.42753	0.44487	0.44204	0.44503	0.45051	0.44878	0.44506
	422	0.43424	0.42887	0.44653	0.43869	0.43776	0.43146	0.4376	0.4476	0.43435	0.44429	0.45645	0.44765	0.43274	0.44411	0.42184	0.4366	0.43544	0.44255	0.44622	0.44019	0.43642	0.43831	0.44837	0.45001	0.44113	0.4461	0.44424	0.43624	0.44259	0.44014	0.43371	0.44735	0.4512	0.44081	0.43033	0.43915	0.43779	0.45141	0.43242	0.44093	0.44366	0.4387	0.4442	0.43857	0.43732	0.42715	0.43288	0.4397
	423	0.44748	0.43153	0.43544	0.42876	0.44235	0.43699	0.45065	0.44606	0.44503	0.43113	0.44547	0.45053	0.43556	0.4439	0.44751	0.44012	0.43643	0.43656	0.43489	0.44138	0.45676	0.43756	0.44846	0.45321	0.44037	0.44135	0.44817	0.45307	0.43327	0.43716	0.44451	0.44455	0.42582	0.44018	0.43674	0.42278	0.42895	0.4363	0.44857	0.44213	0.44918	0.43526	0.44408	0.45058	0.4406	0.43179	0.44037	0.43777
	424	0.43997	0.44486	0.44483	0.44128	0.44931	0.43358	0.44952	0.45311	0.44171	0.44374	0.43627	0.4568	0.44336	0.4389	0.43885	0.43851	0.43708	0.44827	0.44972	0.43852	0.43441	0.44657	0.43687	0.44716	0.43458	0.44264	0.42856	0.44673	0.45082	0.45244	0.42585	0.44762	0.45535	0.43413	0.44368	0.46191	0.44322	0.44183	0.43141	0.44249	0.44156	0.44088	0.4429	0.44483	0.44422	0.43113	0.43737	0.43329
	425	0.43272	0.44209	0.44016	0.437	0.43938	0.44743	0.43569	0.44824	0.44305	0.42969	0.43164	0.43997	0.43384	0.43476	0.43422	0.44101	0.43931	0.43585	0.43543	0.45368	0.44393	0.43375	0.4474	0.4464	0.43087	0.43325	0.43597	0.44236	0.42905	0.43441	0.42431	0.44655	0.4311	0.44212	0.44051	0.4483	0.43977	0.43909	0.42812	0.43741	0.43896	0.43671	0.43196	0.44227	0.43775	0.43905	0.43544	0.43902
	426	0.43117	0.4444	0.44741	0.44703	0.43512	0.45598	0.44315	0.4469	0.44001	0.4458	0.44202	0.44862	0.44686	0.45136	0.44078	0.45467	0.44194	0.44437	0.43865	0.43775	0.44897	0.44781	0.45423	0.45508	0.45043	0.44692	0.44932	0.44488	0.44598	0.44944	0.44397	0.45192	0.44867	0.44777	0.44539	0.44118	0.44505	0.44851	0.43668	0.4455	0.44468	0.44979	0.44309	0.4493	0.44641	0.44845	0.44579	0.44828
	427	0.44817	0.44201	0.44089	0.44002	0.44269	0.43467	0.44267	0.44832	0.43947	0.44323	0.43299	0.44019	0.42857	0.43865	0.43499	0.43878	0.44602	0.43424	0.43637	0.44573	0.43978	0.44633	0.44332	0.44702	0.42919	0.4451	0.44133	0.43859	0.44065	0.42725	0.42636	0.45025	0.44635	0.44341	0.441	0.43008	0.4349	0.44317	0.43166	0.42953	0.4446	0.42741	0.4385	0.44547	0.44299	0.44094	0.44836	0.44641
	428	0.4541	0.44988	0.4379	0.46166	0.43912	0.45065	0.44713	0.44304	0.44954	0.43242	0.43595	0.4544	0.44098	0.44791	0.44966	0.444	0.4374	0.43963	0.43387	0.44629	0.44324	0.44691	0.4458	0.44349	0.43564	0.44038	0.44534	0.44304	0.45652	0.42548	0.45749	0.44669	0.43254	0.44363	0.43795	0.43625	0.44133	0.44901	0.44655	0.44744	0.43253	0.44462	0.43201	0.44934	0.43675	0.44447	0.44303	0.44269
	429	0.44467	0.43851	0.44433	0.43699	0.42805	0.4452	0.44366	0.44603	0.44023	0.4456	0.43778	0.44188	0.44391	0.44452	0.43518	0.42886	0.44888	0.44231	0.43701	0.44556	0.43639	0.44294	0.44511	0.43388	0.44132	0.42969	0.44097	0.41976	0.44752	0.44426	0.44187	0.44229	0.43833	0.45335	0.42543	0.45355	0.44217	0.43349	0.43346	0.43748	0.44541	0.44254	0.44085	0.44749	0.43149	0.43985	0.44426	0.43834
	430	0.43959	0.4448	0.44934	0.44451	0.44053	0.45251	0.44997	0.46205	0.44758	0.4411	0.46065	0.4366	0.4438	0.44526	0.43895	0.44409	0.44409	0.44187	0.45217	0.44248	0.44762	0.44283	0.44705	0.43719	0.43927	0.44089	0.44897	0.4426	0.45323	0.42603	0.44094	0.43895	0.43705	0.44413	0.4474	0.43727	0.43777	0.4535	0.43621	0.44536	0.44241	0.43818	0.44238	0.44293	0.43378	0.44576	0.44428	0.4545
	431	0.4392	0.43798	0.44287	0.44806	0.44145	0.43519	0.43847	0.44611	0.42599	0.46111	0.45232	0.43329	0.43643	0.43917	0.43641	0.44843	0.44322	0.44451	0.43068	0.43323	0.4315	0.43697	0.43232	0.44472	0.43321	0.4378	0.43687	0.44074	0.44646	0.44303	0.43178	0.44364	0.4428	0.44196	0.43116	0.44831	0.42967	0.44866	0.43003	0.44255	0.44701	0.43774	0.4365	0.44211	0.44584	0.43141	0.43897	0.43327
	432	0.43965	0.44284	0.43608	0.43957	0.43597	0.44562	0.45128	0.44006	0.43519	0.44535	0.43741	0.44678	0.4362	0.44968	0.44357	0.4392	0.43523	0.42809	0.4395	0.45321	0.44132	0.43214	0.43891	0.4336	0.43417	0.43698	0.44521	0.4312	0.43624	0.43508	0.43714	0.43804	0.43841	0.44277	0.43572	0.43648	0.44213	0.45259	0.42648	0.44222	0.44354	0.44369	0.44566	0.4323	0.42838	0.4311	0.43643	0.44806
	433	0.44346	0.44566	0.44477	0.45398	0.44932	0.45038	0.43672	0.4407	0.44689	0.4365	0.44856	0.44464	0.45582	0.44942	0.43824	0.44278	0.43881	0.4343	0.43044	0.44685	0.45567	0.45576	0.4498	0.44335	0.45006	0.4482	0.4502	0.43912	0.4368	0.44073	0.45011	0.44048	0.45403	0.44761	0.43258	0.44817	0.44256	0.44535	0.45254	0.45187	0.44786	0.42798	0.45078	0.44316	0.44796	0.43636	0.43843	0.43721
	434	0.43165	0.43396	0.43855	0.43541	0.43524	0.43358	0.43386	0.44667	0.43847	0.44909	0.42972	0.433	0.43591	0.44146	0.43015	0.44163	0.43607	0.4391	0.43997	0.44239	0.43135	0.43702	0.44031	0.42935	0.4283	0.42901	0.43289	0.44174	0.43019	0.43727	0.42506	0.44694	0.4295	0.45319	0.42682	0.43655	0.43052	0.42738	0.42728	0.43737	0.44014	0.42737	0.4357	0.43209	0.43738	0.43271	0.44714	0.42874
	435	0.43805	0.43848	0.44423	0.43986	0.44083	0.44391	0.44858	0.44548	0.44265	0.43414	0.43706	0.43995	0.4533	0.44698	0.4321	0.43664	0.42589	0.44604	0.44723	0.4521	0.43528	0.4488	0.44864	0.45604	0.44008	0.4382	0.44585	0.45088	0.45792	0.42814	0.43889	0.45116	0.43643	0.44842	0.42945	0.45464	0.44541	0.45233	0.44403	0.43792	0.44525	0.44349	0.43733	0.45648	0.43824	0.43722	0.44074	0.43783
	436	0.45345	0.43641	0.43768	0.43638	0.44966	0.4433	0.43966	0.45739	0.43912	0.4313	0.45373	0.44617	0.42826	0.44095	0.44177	0.4455	0.44691	0.43163	0.4361	0.43639	0.45022	0.44958	0.43929	0.44549	0.43541	0.44273	0.42735	0.429	0.44196	0.43376	0.43011	0.44008	0.42808	0.43549	0.42946	0.44819	0.44761	0.42888	0.43099	0.43281	0.44211	0.44631	0.44008	0.43456	0.43091	0.43825	0.44925	0.43589
	437	0.43843	0.44112	0.43907	0.43292	0.43297	0.45574	0.43644	0.436	0.44476	0.42736	0.44075	0.44148	0.43772	0.43435	0.44277	0.43754	0.43874	0.43492	0.44875	0.44165	0.44421	0.44425	0.44742	0.45196	0.43495	0.43937	0.43791	0.45332	0.44241	0.43837	0.44508	0.44955	0.43324	0.44265	0.42959	0.44679	0.43504	0.43954	0.43251	0.44099	0.44656	0.42987	0.42921	0.43916	0.44656	0.43121	0.43757	0.43366
	438	0.42824	0.44396	0.43401	0.4419	0.44291	0.43871	0.43729	0.44237	0.42161	0.44675	0.44888	0.44333	0.44512	0.44617	0.4433	0.44156	0.439	0.44276	0.43458	0.4393	0.44049	0.43094	0.43951	0.4321	0.43934	0.44674	0.43554	0.43873	0.43676	0.43754	0.42536	0.44576	0.44	0.44679	0.43403	0.44689	0.43587	0.44286	0.43589	0.44471	0.44456	0.4342	0.43406	0.44382	0.44091	0.42814	0.45363	0.42822
	439	0.45135	0.44461	0.43561	0.44224	0.449	0.43274	0.44352	0.45165	0.44682	0.4397	0.44499	0.44845	0.44855	0.43806	0.42735	0.45623	0.43449	0.4299	0.45422	0.43308	0.45199	0.4474	0.45023	0.43982	0.44555	0.43978	0.44168	0.43681	0.45894	0.44013	0.44532	0.45231	0.44779	0.44597	0.44295	0.44525	0.44472	0.44145	0.45054	0.44858	0.44496	0.44855	0.45032	0.4385	0.44464	0.44694	0.45868	0.44193
	440	0.44573	0.45123	0.44854	0.43942	0.4484	0.43151	0.45226	0.44033	0.44399	0.438	0.43544	0.4373	0.43183	0.4407	0.43051	0.44501	0.43074	0.43636	0.42989	0.44677	0.45475	0.46105	0.45112	0.4565	0.43524	0.4471	0.45026	0.43921	0.44379	0.43502	0.44933	0.44004	0.42676	0.43638	0.43245	0.43459	0.44709	0.43376	0.43978	0.45181	0.43626	0.4313	0.44528	0.44378	0.44814	0.4325	0.44447	0.44019
	441	0.43531	0.43825	0.4165	0.43272	0.44004	0.42762	0.43405	0.43524	0.43109	0.44466	0.43662	0.45161	0.44558	0.43096	0.42258	0.44422	0.45155	0.4346	0.43346	0.43355	0.43924	0.43476	0.4348	0.43404	0.43268	0.43398	0.43254	0.43789	0.44716	0.4447	0.4425	0.44309	0.43795	0.44594	0.43032	0.44122	0.42788	0.44114	0.43778	0.43068	0.43445	0.42397	0.44481	0.43989	0.44028	0.43514	0.43708	0.44485
	442	0.43602	0.43934	0.43164	0.43811	0.43777	0.43012	0.42897	0.44264	0.44059	0.43839	0.44354	0.44936	0.44846	0.43047	0.42718	0.42647	0.43471	0.43235	0.4428	0.43279	0.44942	0.43062	0.43283	0.44913	0.43877	0.43551	0.44657	0.4362	0.44209	0.43724	0.44457	0.43535	0.4417	0.43282	0.43597	0.43939	0.43429	0.45361	0.42755	0.43638	0.43314	0.43641	0.43299	0.44178	0.43937	0.42487	0.43143	0.42726
	443	0.43475	0.44003	0.44256	0.44767	0.43943	0.45	0.43819	0.44253	0.44606	0.44331	0.43264	0.43914	0.44731	0.44708	0.43244	0.44934	0.43342	0.4413	0.44226	0.45022	0.43942	0.44726	0.44249	0.44159	0.43323	0.43698	0.44266	0.43856	0.44857	0.44547	0.43283	0.44498	0.43686	0.44762	0.43254	0.44607	0.43006	0.44862	0.44153	0.44235	0.43909	0.44078	0.44068	0.43567	0.44	0.43215	0.44983	0.43025
	444	0.44605	0.44029	0.43491	0.44029	0.43692	0.43632	0.44595	0.45094	0.45285	0.44302	0.4447	0.45596	0.4422	0.45215	0.44549	0.44027	0.42933	0.45281	0.44154	0.43516	0.43562	0.44429	0.44763	0.44636	0.43493	0.43556	0.44276	0.4516	0.44536	0.45293	0.43226	0.44901	0.44778	0.43598	0.46319	0.44666	0.44413	0.44144	0.43194	0.44141	0.43958	0.4396	0.43716	0.43856	0.44321	0.41854	0.44322	0.43833
	445	0.43541	0.43436	0.42361	0.43156	0.4342	0.44048	0.44761	0.44906	0.4441	0.44572	0.43664	0.4483	0.44185	0.45514	0.44607	0.4303	0.43436	0.42646	0.42698	0.44228	0.44636	0.43487	0.43698	0.44422	0.44793	0.43137	0.44519	0.43614	0.44048	0.43613	0.43091	0.44391	0.43528	0.44546	0.43154	0.43868	0.43408	0.44416	0.43489	0.43656	0.44454	0.42275	0.43628	0.43187	0.42506	0.43292	0.44415	0.42985
	446	0.45413	0.43791	0.44219	0.44195	0.44356	0.43663	0.43421	0.44062	0.43867	0.44143	0.44351	0.4493	0.44761	0.44126	0.42419	0.43812	0.44958	0.4367	0.42914	0.43671	0.43687	0.4349	0.44909	0.45481	0.44713	0.45113	0.43908	0.4514	0.44566	0.4418	0.44528	0.44809	0.44721	0.45042	0.44455	0.43546	0.43019	0.44221	0.44477	0.4367	0.43991	0.43256	0.44053	0.4451	0.43945	0.43601	0.44279	0.44392
	447	0.44618	0.44575	0.43417	0.45226	0.43824	0.43477	0.44128	0.45059	0.43671	0.45441	0.4446	0.45318	0.42749	0.44658	0.43608	0.43742	0.43725	0.44293	0.44092	0.45116	0.44368	0.44343	0.44809	0.442	0.43779	0.4497	0.43673	0.45312	0.43918	0.44255	0.43378	0.44489	0.44347	0.45446	0.44865	0.44751	0.43899	0.44383	0.43667	0.43885	0.43411	0.45452	0.44052	0.44107	0.43918	0.43858	0.43584	0.43795
	448	0.43046	0.43325	0.43132	0.43177	0.43084	0.44228	0.43685	0.44076	0.43951	0.43028	0.43744	0.42347	0.43424	0.43388	0.43788	0.43267	0.4312	0.43315	0.43446	0.42768	0.42895	0.42479	0.43636	0.44109	0.43056	0.438	0.42865	0.42891	0.42903	0.42966	0.42756	0.44148	0.43832	0.44219	0.43736	0.44749	0.43878	0.45264	0.42036	0.43285	0.42749	0.4234	0.42793	0.44838	0.43507	0.42245	0.42921	0.44628
	449	0.43858	0.44379	0.44533	0.43878	0.43678	0.44288	0.44223	0.45211	0.44971	0.45333	0.4383	0.43857	0.43555	0.434	0.4394	0.43519	0.44752	0.45189	0.44155	0.44666	0.45304	0.43597	0.45969	0.4443	0.44527	0.44984	0.44343	0.44406	0.45812	0.44922	0.43236	0.4452	0.44726	0.45146	0.44197	0.44009	0.44099	0.44515	0.44871	0.43551	0.43833	0.4339	0.43403	0.44869	0.43571	0.45429	0.44181	0.43856
	450	0.44039	0.44852	0.44605	0.43095	0.43814	0.43666	0.43918	0.4362	0.43255	0.4494	0.43913	0.43497	0.43724	0.44359	0.43434	0.44536	0.41473	0.44192	0.43536	0.43977	0.44011	0.4314	0.43413	0.43542	0.43712	0.44392	0.45052	0.4453	0.44489	0.43123	0.43934	0.43766	0.44262	0.4341	0.43103	0.43734	0.43461	0.44619	0.43817	0.43798	0.44107	0.44386	0.44086	0.45023	0.44664	0.42752	0.43901	0.42687
	451	0.43373	0.42917	0.4328	0.42981	0.42326	0.44263	0.4394	0.44591	0.42804	0.42165	0.4268	0.43647	0.43306	0.43001	0.42813	0.42556	0.43761	0.4346	0.43405	0.42513	0.44054	0.43352	0.44239	0.41894	0.42878	0.43055	0.43342	0.42657	0.43073	0.4169	0.43228	0.43414	0.4398	0.43979	0.43492	0.42417	0.43209	0.44276	0.43891	0.4353	0.42945	0.42502	0.43492	0.43226	0.43327	0.43262	0.43529	0.4415
	452	0.44387	0.44241	0.43968	0.433	0.43687	0.44623	0.43204	0.44741	0.43427	0.4264	0.43464	0.44435	0.43551	0.43775	0.43514	0.44539	0.43523	0.4433	0.44495	0.43571	0.42783	0.4353	0.44872	0.43917	0.42882	0.43636	0.43033	0.44607	0.44447	0.4341	0.4267	0.44091	0.43828	0.44109	0.43825	0.44204	0.43523	0.43059	0.43337	0.43991	0.43178	0.44469	0.44327	0.44341	0.43505	0.43506	0.43974	0.43364
	453	0.43796	0.44316	0.43779	0.44169	0.43213	0.44248	0.43552	0.43532	0.4365	0.44766	0.42776	0.44338	0.44171	0.43621	0.44237	0.44738	0.43225	0.42955	0.455	0.43503	0.4507	0.43828	0.44731	0.43146	0.43059	0.44152	0.44493	0.43398	0.44057	0.4236	0.43712	0.44063	0.44226	0.4365	0.42757	0.44416	0.43455	0.43076	0.45461	0.43978	0.44591	0.43929	0.43802	0.43573	0.42638	0.43762	0.42706	0.43851
	454	0.43381	0.44051	0.42972	0.44356	0.43666	0.41807	0.44107	0.43216	0.43228	0.43732	0.4314	0.42953	0.44199	0.43422	0.43444	0.43672	0.43595	0.42682	0.42268	0.45259	0.44265	0.44585	0.43132	0.44566	0.43164	0.43365	0.42992	0.43442	0.43396	0.43008	0.43144	0.44278	0.4501	0.43798	0.43325	0.42981	0.43271	0.45023	0.44632	0.43594	0.45708	0.42409	0.43951	0.44785	0.43505	0.4396	0.43841	0.42529
	455	0.44427	0.42209	0.43365	0.43652	0.43569	0.43182	0.43599	0.44189	0.43353	0.43456	0.43588	0.44291	0.42528	0.44666	0.43977	0.42773	0.44735	0.4299	0.4317	0.44633	0.44461	0.42503	0.44677	0.44773	0.43198	0.4298	0.43996	0.4358	0.44617	0.43382	0.44263	0.44083	0.44971	0.44679	0.43581	0.444	0.43621	0.44637	0.4294	0.43716	0.43133	0.43306	0.4367	0.44843	0.43904	0.4391	0.42967	0.42834
	456	0.4318	0.43976	0.42826	0.44716	0.44409	0.43179	0.43713	0.44379	0.42718	0.44244	0.43277	0.44578	0.4254	0.43706	0.43031	0.44068	0.43894	0.44418	0.43233	0.43722	0.43991	0.43103	0.43014	0.44089	0.43353	0.43465	0.43791	0.44076	0.45437	0.4386	0.43337	0.43562	0.44397	0.43935	0.44747	0.43646	0.43951	0.46091	0.43641	0.43833	0.43534	0.42557	0.43447	0.44606	0.42561	0.43376	0.43328	0.43439
	457	0.44115	0.4511	0.44503	0.43933	0.43174	0.44552	0.44778	0.44503	0.44928	0.42094	0.44321	0.44395	0.45022	0.44792	0.44333	0.44657	0.44446	0.44724	0.44381	0.45469	0.44807	0.4275	0.44968	0.43861	0.43751	0.43643	0.44146	0.44374	0.44179	0.4446	0.43643	0.45599	0.44218	0.45428	0.44899	0.43484	0.45371	0.44165	0.44279	0.45563	0.45088	0.44367	0.44395	0.44471	0.44898	0.44866	0.43963	0.43928
	458	0.45869	0.43728	0.43862	0.44104	0.44169	0.44234	0.44225	0.43182	0.42973	0.43896	0.4365	0.45025	0.44379	0.43417	0.44532	0.43813	0.43653	0.43902	0.44045	0.45149	0.43969	0.44215	0.45161	0.43969	0.44611	0.43855	0.42638	0.44213	0.44967	0.44804	0.43235	0.44246	0.4473	0.44464	0.43369	0.44296	0.44833	0.44165	0.44319	0.43647	0.45063	0.43284	0.43679	0.44006	0.4435	0.43647	0.436	0.44668
	459	0.43567	0.44068	0.42853	0.43649	0.43708	0.42963	0.43647	0.43079	0.44159	0.42853	0.43303	0.43203	0.4359	0.43465	0.4406	0.43454	0.42565	0.43071	0.44557	0.43033	0.45716	0.43123	0.44506	0.4279	0.42217	0.43699	0.43341	0.42764	0.44094	0.42661	0.43623	0.42485	0.41911	0.42278	0.43123	0.42725	0.43576	0.4371	0.44146	0.42766	0.44558	0.43669	0.43268	0.44012	0.43502	0.44479	0.42592	0.43757
	460	0.43285	0.43629	0.43186	0.43896	0.44071	0.44244	0.4317	0.44226	0.43622	0.44468	0.44379	0.44431	0.44054	0.44255	0.43289	0.44417	0.43682	0.44452	0.42515	0.43314	0.42923	0.44737	0.45091	0.44317	0.43392	0.44518	0.43543	0.43017	0.43488	0.44671	0.43229	0.44623	0.44144	0.44166	0.42714	0.44464	0.43508	0.4462	0.43768	0.43579	0.43638	0.42822	0.44458	0.4404	0.43641	0.45053	0.43334	0.42503
	461	0.44469	0.44103	0.43621	0.44159	0.43281	0.44193	0.44234	0.4336	0.44525	0.42801	0.42653	0.43228	0.44087	0.43485	0.4382	0.43166	0.43223	0.44425	0.44135	0.43891	0.43507	0.43276	0.44779	0.42807	0.42918	0.44074	0.43498	0.4447	0.45143	0.44546	0.43029	0.43961	0.43963	0.43525	0.4314	0.44015	0.43262	0.43355	0.41888	0.43765	0.4334	0.43598	0.44251	0.43981	0.43494	0.43613	0.43183	0.44699
	462	0.45155	0.43185	0.44482	0.44288	0.44823	0.44807	0.44374	0.44596	0.44579	0.43681	0.44299	0.44049	0.43693	0.43762	0.44627	0.44563	0.43515	0.43442	0.44263	0.44087	0.44087	0.448	0.4399	0.43788	0.43229	0.43664	0.44121	0.43401	0.44463	0.43945	0.44351	0.44813	0.44123	0.43537	0.43748	0.45062	0.4378	0.43104	0.43682	0.44555	0.44632	0.44076	0.43198	0.44224	0.44148	0.43809	0.44344	0.42917
	463	0.44902	0.42715	0.44253	0.45219	0.43671	0.45441	0.44225	0.44612	0.44253	0.44029	0.43264	0.44199	0.42903	0.45093	0.43671	0.44779	0.42727	0.44069	0.43615	0.45511	0.45224	0.44644	0.45621	0.44504	0.42418	0.44714	0.43643	0.44914	0.45121	0.43113	0.4415	0.44629	0.45506	0.44097	0.44358	0.43633	0.44585	0.43505	0.44059	0.44982	0.44227	0.44577	0.44464	0.44422	0.44953	0.43113	0.44629	0.44039
	464	0.44526	0.44419	0.43305	0.45168	0.44884	0.43945	0.4365	0.44296	0.449	0.43955	0.44801	0.43482	0.44505	0.43499	0.42989	0.44677	0.43589	0.45443	0.44553	0.45166	0.44062	0.44128	0.45545	0.44982	0.44695	0.45184	0.45187	0.44292	0.44169	0.43613	0.45412	0.44767	0.44082	0.44709	0.44458	0.44278	0.43688	0.45087	0.45198	0.45695	0.44639	0.4445	0.44168	0.44454	0.44369	0.43853	0.44518	0.43681
	465	0.43537	0.43535	0.43548	0.42806	0.43266	0.44055	0.4438	0.43859	0.43515	0.43877	0.44274	0.44077	0.42898	0.45244	0.44352	0.43139	0.43821	0.43571	0.42995	0.43934	0.44502	0.4355	0.44977	0.44444	0.43541	0.4494	0.43846	0.4467	0.44174	0.43098	0.43029	0.43885	0.44218	0.45257	0.43749	0.4431	0.45117	0.44208	0.43878	0.44195	0.44626	0.43772	0.4434	0.44566	0.43753	0.43296	0.44693	0.4304
	466	0.45185	0.45602	0.43735	0.44211	0.45126	0.43755	0.44166	0.44867	0.45067	0.43325	0.43727	0.4442	0.43076	0.44593	0.43752	0.44275	0.44029	0.43617	0.44302	0.44905	0.44983	0.44853	0.43944	0.44584	0.43409	0.43798	0.44021	0.44153	0.45331	0.43507	0.4479	0.44183	0.4431	0.44622	0.44274	0.43953	0.44844	0.4422	0.43741	0.44834	0.43555	0.43803	0.43497	0.44807	0.4375	0.44327	0.45288	0.44098
	467	0.43999	0.4336	0.42708	0.43517	0.42973	0.43701	0.44323	0.4452	0.43458	0.43662	0.43033	0.43581	0.42273	0.4363	0.42922	0.4454	0.42565	0.43269	0.42859	0.43843	0.44178	0.44074	0.4425	0.44653	0.43436	0.43668	0.43246	0.43126	0.45092	0.44586	0.41662	0.44141	0.43795	0.43422	0.43978	0.43762	0.43696	0.43747	0.42712	0.43045	0.43333	0.426	0.44678	0.44135	0.43191	0.42339	0.43589	0.42594
	468	0.43903	0.44417	0.43461	0.43862	0.43814	0.4377	0.43699	0.44352	0.45209	0.43325	0.44198	0.42849	0.4483	0.44332	0.43374	0.44331	0.43144	0.44706	0.43678	0.42833	0.43559	0.42742	0.45503	0.43664	0.43731	0.43501	0.43859	0.44446	0.44585	0.42922	0.44495	0.43961	0.44907	0.43631	0.4306	0.43328	0.44201	0.43985	0.43995	0.43595	0.43358	0.43038	0.44395	0.45767	0.44172	0.44131	0.44963	0.4395
	469	0.43311	0.45184	0.42395	0.4337	0.44539	0.44651	0.43854	0.44458	0.44893	0.43199	0.43655	0.44331	0.42878	0.43876	0.43065	0.43713	0.42015	0.41993	0.43704	0.44139	0.4477	0.44101	0.43894	0.44918	0.43253	0.43075	0.4375	0.44324	0.44654	0.42995	0.43108	0.44159	0.43589	0.4483	0.42326	0.43278	0.42462	0.44136	0.43858	0.43204	0.42844	0.44091	0.4454	0.4487	0.43126	0.43934	0.43273	0.43778
	470	0.44604	0.43661	0.44203	0.45043	0.43169	0.43899	0.46092	0.44557	0.45278	0.44029	0.43986	0.45329	0.44473	0.44962	0.43992	0.43736	0.4371	0.45453	0.44182	0.44445	0.44354	0.44319	0.45069	0.44308	0.43396	0.42981	0.4476	0.44115	0.44076	0.43999	0.43434	0.43605	0.44172	0.44764	0.43871	0.44172	0.44222	0.44144	0.43545	0.44361	0.44867	0.4338	0.43627	0.45298	0.44436	0.44171	0.44343	0.43189
	471	0.44017	0.43932	0.4341	0.43395	0.43654	0.44109	0.44488	0.444	0.43801	0.42925	0.44718	0.44682	0.44467	0.43618	0.45072	0.44286	0.44065	0.4346	0.45288	0.44775	0.44426	0.43902	0.44421	0.44013	0.4344	0.44088	0.44669	0.44661	0.4493	0.42843	0.43733	0.44649	0.43181	0.43908	0.4327	0.43397	0.43771	0.44638	0.44324	0.43812	0.44109	0.4435	0.43581	0.44249	0.43889	0.44229	0.43598	0.44495
	472	0.42602	0.43421	0.4354	0.42878	0.4236	0.4419	0.43333	0.43697	0.42585	0.43083	0.43472	0.43777	0.44301	0.43738	0.43231	0.42515	0.43377	0.43983	0.42425	0.44295	0.42935	0.43784	0.43559	0.42445	0.44134	0.43845	0.42403	0.43757	0.44384	0.43664	0.43852	0.44756	0.43592	0.43657	0.43222	0.43269	0.42254	0.43212	0.43236	0.45014	0.43419	0.43424	0.42813	0.43314	0.44177	0.44579	0.43937	0.43173
	473	0.43389	0.4428	0.43772	0.43286	0.43116	0.43063	0.43519	0.44402	0.4406	0.44113	0.43311	0.44166	0.43812	0.44153	0.43953	0.45126	0.43218	0.42939	0.43565	0.4438	0.44066	0.44669	0.45061	0.44026	0.437	0.43601	0.43582	0.43134	0.44358	0.43548	0.43454	0.44637	0.44005	0.43896	0.43845	0.43979	0.44231	0.43937	0.43941	0.43824	0.44208	0.43665	0.44307	0.44191	0.44772	0.44043	0.45212	0.43627
	474	0.4513	0.43423	0.43504	0.44189	0.43759	0.43739	0.42516	0.44554	0.42887	0.43967	0.43126	0.43667	0.44736	0.42945	0.43372	0.44214	0.42251	0.435	0.44537	0.43516	0.43654	0.44046	0.4437	0.43389	0.43309	0.43716	0.45285	0.42805	0.44101	0.43006	0.43955	0.43619	0.44067	0.44512	0.42598	0.44144	0.4321	0.4464	0.44164	0.44832	0.4408	0.44919	0.43558	0.43729	0.43921	0.43909	0.43161	0.42235
	475	0.43294	0.4401	0.43425	0.44901	0.44359	0.44143	0.43514	0.44225	0.43673	0.43985	0.43624	0.43947	0.44064	0.43312	0.44092	0.43958	0.44467	0.43048	0.44759	0.43306	0.44773	0.43669	0.44458	0.44048	0.42842	0.4406	0.42936	0.44149	0.44074	0.43132	0.43224	0.44026	0.44674	0.44191	0.42964	0.44302	0.43729	0.4462	0.42741	0.44917	0.43439	0.4336	0.43839	0.43803	0.44434	0.44276	0.43598	0.43614
	476	0.43281	0.44331	0.43044	0.43635	0.43411	0.44821	0.44675	0.44223	0.45067	0.44713	0.44333	0.44495	0.42886	0.44556	0.44312	0.44334	0.43971	0.44071	0.44919	0.44949	0.43485	0.44584	0.45326	0.43482	0.42894	0.43845	0.43509	0.43493	0.44315	0.43681	0.42968	0.45365	0.44217	0.43258	0.44284	0.44106	0.43658	0.43859	0.441	0.44331	0.4431	0.44048	0.44768	0.4314	0.43665	0.44087	0.43322	0.43353
	477	0.44555	0.44365	0.45264	0.45339	0.44759	0.44853	0.45046	0.44868	0.44406	0.4473	0.44676	0.45213	0.44461	0.45284	0.44155	0.45027	0.43448	0.44877	0.44848	0.44276	0.45378	0.44803	0.46108	0.45274	0.46116	0.44469	0.44962	0.4618	0.44743	0.4484	0.43602	0.44804	0.45338	0.44691	0.44266	0.45818	0.45271	0.45328	0.43545	0.4455	0.44463	0.45472	0.44104	0.45187	0.44002	0.44372	0.43974	0.44917
	478	0.42703	0.44398	0.42419	0.43426	0.45322	0.43796	0.44002	0.43705	0.44272	0.4356	0.44205	0.43925	0.44902	0.44043	0.43946	0.42846	0.43582	0.43861	0.43705	0.44392	0.44449	0.44744	0.4425	0.44407	0.44617	0.43867	0.43499	0.44218	0.44144	0.43536	0.44271	0.45069	0.4544	0.44553	0.43147	0.43116	0.43442	0.44378	0.43597	0.43189	0.44102	0.45668	0.43003	0.44426	0.4364	0.44987	0.44183	0.43346
	479	0.42832	0.44367	0.42564	0.42898	0.43544	0.42683	0.43458	0.44786	0.43452	0.43299	0.43428	0.43908	0.43299	0.43247	0.42222	0.43483	0.43192	0.44978	0.4301	0.43636	0.44345	0.43757	0.44432	0.45274	0.43317	0.43863	0.43946	0.41774	0.42633	0.44896	0.4308	0.44028	0.43383	0.43182	0.43427	0.4403	0.43285	0.43944	0.42342	0.42646	0.42893	0.43082	0.4344	0.43575	0.43256	0.42323	0.43292	0.4328
	480	0.44553	0.43929	0.43313	0.43755	0.42729	0.43209	0.43638	0.43709	0.43666	0.43655	0.43538	0.43799	0.43044	0.44555	0.43383	0.44574	0.42541	0.43729	0.44126	0.43229	0.44261	0.43828	0.4422	0.43394	0.42964	0.44477	0.43753	0.42403	0.43306	0.44746	0.43776	0.43622	0.43367	0.43815	0.44592	0.43858	0.44271	0.44374	0.44174	0.43411	0.43211	0.4388	0.42875	0.44819	0.43363	0.4316	0.43649	0.43247
	481	0.44172	0.44417	0.44174	0.45241	0.44199	0.44254	0.43706	0.43993	0.44857	0.42795	0.43124	0.43748	0.43149	0.44283	0.4421	0.43848	0.43399	0.42422	0.43183	0.43699	0.43703	0.43743	0.4399	0.43918	0.43184	0.44293	0.44349	0.44507	0.43017	0.43725	0.42888	0.43714	0.4441	0.44618	0.42866	0.44635	0.4447	0.44122	0.43263	0.4388	0.43964	0.44246	0.45215	0.44557	0.43669	0.42677	0.45184	0.42726
	482	0.44829	0.44633	0.446	0.45299	0.43647	0.44231	0.44122	0.44942	0.44814	0.44865	0.43966	0.44843	0.44357	0.44801	0.44402	0.44054	0.44417	0.44694	0.43976	0.44428	0.44979	0.45561	0.45462	0.45768	0.44214	0.44852	0.43711	0.4487	0.44699	0.45302	0.45586	0.43642	0.44643	0.44147	0.44181	0.44646	0.4408	0.44357	0.44042	0.43834	0.44319	0.44321	0.44339	0.4436	0.43366	0.44733	0.43669	0.43329
	483	0.44642	0.44229	0.44415	0.43073	0.43425	0.44368	0.44099	0.43652	0.43452	0.43417	0.42805	0.44807	0.42915	0.43086	0.43235	0.44347	0.43426	0.43816	0.44689	0.44305	0.43904	0.43473	0.43415	0.44466	0.42875	0.44176	0.44446	0.4407	0.43212	0.43159	0.4421	0.43782	0.44697	0.43145	0.41725	0.44122	0.43102	0.44215	0.4487	0.44148	0.44295	0.4415	0.42947	0.45071	0.44734	0.44631	0.44847	0.4315
	484	0.435	0.42496	0.43175	0.44224	0.43967	0.42526	0.43373	0.44201	0.42801	0.43414	0.43051	0.43329	0.42282	0.44199	0.42186	0.4347	0.42523	0.44192	0.43812	0.44207	0.43786	0.43064	0.42889	0.43671	0.43547	0.44077	0.42806	0.43523	0.4387	0.43548	0.42857	0.43638	0.43392	0.42433	0.41904	0.41995	0.43724	0.4428	0.4322	0.44812	0.43166	0.42421	0.43626	0.44658	0.43296	0.43046	0.43901	0.42806
	485	0.44627	0.45373	0.44291	0.44145	0.44178	0.45162	0.446	0.45558	0.45072	0.43478	0.43822	0.44157	0.44037	0.44731	0.44997	0.44973	0.43818	0.44592	0.45027	0.44342	0.44643	0.44632	0.45315	0.43975	0.44313	0.44565	0.43931	0.44467	0.44953	0.42615	0.4444	0.43613	0.43864	0.44098	0.44019	0.43962	0.43185	0.44095	0.44111	0.44933	0.43394	0.43171	0.44161	0.44547	0.44383	0.43304	0.44251	0.43078
	486	0.44028	0.44523	0.42515	0.45182	0.44567	0.42414	0.43489	0.44019	0.44125	0.44636	0.44595	0.43978	0.44212	0.43947	0.43616	0.44336	0.44959	0.43633	0.43428	0.43542	0.43871	0.44132	0.4366	0.44676	0.44035	0.43912	0.44187	0.43859	0.4455	0.4419	0.43741	0.44448	0.44589	0.44507	0.44151	0.43579	0.43331	0.44463	0.43178	0.43652	0.43181	0.42828	0.4339	0.43676	0.44009	0.43408	0.42844	0.42709
	487	0.43923	0.43252	0.43947	0.44433	0.44066	0.43797	0.44438	0.44673	0.44788	0.44207	0.4371	0.43429	0.4434	0.4382	0.43861	0.43779	0.4533	0.44563	0.4437	0.4438	0.44425	0.4516	0.44144	0.45154	0.44364	0.45018	0.43823	0.44555	0.45736	0.44084	0.44377	0.44822	0.44328	0.4471	0.42955	0.44053	0.44591	0.43883	0.44177	0.44849	0.4313	0.45343	0.43307	0.45962	0.44988	0.43655	0.44453	0.43779
	488	0.43045	0.44038	0.43642	0.44374	0.43533	0.44351	0.42984	0.4465	0.44039	0.42696	0.4417	0.43771	0.44374	0.44198	0.43816	0.43816	0.44019	0.4384	0.43468	0.44158	0.43705	0.44406	0.43935	0.45156	0.43314	0.42665	0.43706	0.43038	0.43227	0.43794	0.43687	0.43063	0.44427	0.44334	0.43494	0.44183	0.43262	0.45289	0.42244	0.44485	0.4387	0.43226	0.42356	0.44584	0.431	0.43863	0.43075	0.44632
	489	0.42719	0.43763	0.44929	0.44336	0.43444	0.44882	0.43689	0.44869	0.43402	0.44452	0.43543	0.43191	0.43175	0.43884	0.4369	0.44586	0.43162	0.45051	0.43822	0.44344	0.44457	0.43584	0.43605	0.44492	0.4294	0.43574	0.42841	0.43914	0.43053	0.43684	0.43103	0.43592	0.43862	0.44052	0.4401	0.44423	0.42997	0.434	0.43175	0.44223	0.4347	0.43706	0.43931	0.44259	0.44513	0.43013	0.44556	0.44032
	490	0.4264	0.43109	0.44497	0.44337	0.44155	0.44422	0.44373	0.44137	0.42787	0.43819	0.45304	0.43316	0.43023	0.44017	0.43573	0.43523	0.44843	0.43775	0.43964	0.44117	0.45472	0.42508	0.45066	0.42923	0.44119	0.4401	0.42419	0.43371	0.44909	0.42556	0.43956	0.44529	0.44006	0.43938	0.44288	0.42964	0.44998	0.44213	0.43706	0.44825	0.43805	0.43476	0.43052	0.4393	0.44122	0.43027	0.4341	0.42789
	491	0.43242	0.4412	0.43901	0.43481	0.43713	0.43889	0.42906	0.44601	0.43257	0.43161	0.43473	0.4325	0.44032	0.43434	0.44212	0.43892	0.42503	0.44051	0.43488	0.43745	0.43932	0.43939	0.44678	0.44386	0.4319	0.43825	0.44069	0.43855	0.44067	0.4239	0.43654	0.43094	0.43026	0.43388	0.42998	0.43752	0.43368	0.43875	0.44479	0.42509	0.44644	0.43746	0.44324	0.44002	0.44268	0.44372	0.43897	0.42994
	492	0.43036	0.43732	0.44084	0.44361	0.44419	0.44681	0.44036	0.42949	0.43533	0.43528	0.44041	0.44492	0.43761	0.44554	0.43642	0.44348	0.43896	0.43698	0.44083	0.43194	0.43918	0.44296	0.44019	0.44164	0.44693	0.44566	0.42758	0.43205	0.4409	0.42443	0.4432	0.44244	0.44321	0.44135	0.42018	0.44383	0.43875	0.43439	0.44258	0.42896	0.44576	0.43847	0.44598	0.44241	0.44529	0.4465	0.43785	0.43225
	493	0.44019	0.42621	0.44163	0.44533	0.4321	0.43634	0.43599	0.43833	0.43292	0.43008	0.44294	0.42881	0.43708	0.4469	0.44034	0.44031	0.43386	0.4421	0.44206	0.43347	0.4386	0.43341	0.43102	0.44087	0.43235	0.4432	0.42825	0.43758	0.44087	0.43038	0.43757	0.44145	0.42711	0.44085	0.43098	0.42192	0.42764	0.42549	0.43405	0.43037	0.44783	0.42404	0.44564	0.44944	0.4416	0.43531	0.44176	0.41982
	494	0.44395	0.43745	0.43755	0.43159	0.43119	0.43274	0.43214	0.44886	0.43791	0.43155	0.42619	0.4479	0.43909	0.43652	0.44002	0.44562	0.4215	0.43387	0.44757	0.44687	0.44245	0.43301	0.44204	0.43825	0.43469	0.44644	0.43736	0.43184	0.44418	0.42702	0.44348	0.45447	0.43783	0.43919	0.43119	0.44846	0.44054	0.44378	0.44295	0.43422	0.43479	0.4358	0.43599	0.44102	0.43896	0.43103	0.43323	0.42535
	495	0.45721	0.43798	0.43986	0.44589	0.4538	0.43052	0.44102	0.44455	0.44042	0.43637	0.44188	0.44021	0.45024	0.44017	0.43983	0.43362	0.43171	0.44442	0.43466	0.43513	0.4539	0.44899	0.44904	0.44268	0.44777	0.44357	0.44877	0.44636	0.44097	0.44181	0.43348	0.43854	0.44571	0.42939	0.42989	0.44922	0.43328	0.43724	0.4447	0.45074	0.43387	0.43781	0.44476	0.44559	0.43934	0.43742	0.44398	0.44697
	496	0.44663	0.43707	0.43163	0.43586	0.43886	0.43031	0.44297	0.4359	0.42725	0.44061	0.4358	0.42542	0.43994	0.43767	0.42784	0.434	0.43156	0.43261	0.44901	0.44185	0.44317	0.4523	0.44108	0.43828	0.43752	0.4358	0.43836	0.43593	0.44012	0.4252	0.42632	0.44453	0.43026	0.43379	0.43745	0.44341	0.42365	0.44266	0.43516	0.44279	0.44222	0.43434	0.43659	0.44723	0.43023	0.44037	0.43483	0.43054
	497	0.43491	0.4285	0.43206	0.44759	0.44151	0.43522	0.4283	0.43623	0.43914	0.42148	0.43638	0.43225	0.42523	0.43049	0.44327	0.43653	0.43058	0.43536	0.4347	0.43372	0.4429	0.43599	0.44232	0.43561	0.43006	0.43139	0.44124	0.42938	0.44124	0.42711	0.42949	0.43663	0.43762	0.43918	0.42527	0.43736	0.43707	0.4342	0.43464	0.44767	0.44142	0.43001	0.42597	0.43955	0.43478	0.43339	0.44194	0.44679
	498	0.44742	0.42648	0.43026	0.45001	0.43823	0.44215	0.42818	0.43805	0.44425	0.43295	0.43959	0.43521	0.43226	0.43502	0.43499	0.44613	0.42075	0.44261	0.43695	0.43884	0.4429	0.43625	0.44207	0.44363	0.43736	0.43668	0.44476	0.44161	0.43863	0.44736	0.42483	0.44497	0.44028	0.44182	0.42781	0.44075	0.44939	0.44334	0.4383	0.44671	0.44702	0.43032	0.44059	0.43403	0.44334	0.42794	0.43321	0.43246
	499	0.44097	0.43096	0.43295	0.43477	0.42748	0.4286	0.44118	0.44907	0.43871	0.43041	0.43318	0.43638	0.43848	0.43616	0.42979	0.44626	0.44061	0.43992	0.43477	0.44114	0.43358	0.43518	0.45346	0.43941	0.44121	0.43381	0.44286	0.43549	0.44633	0.43349	0.42999	0.44336	0.44224	0.43472	0.43224	0.43441	0.42348	0.44363	0.42668	0.43441	0.43582	0.42588	0.4328	0.43998	0.43421	0.43615	0.43536	0.42233
	500	0.42228	0.42768	0.41683	0.43158	0.43008	0.41974	0.42852	0.42542	0.43417	0.42082	0.41615	0.42671	0.41486	0.42447	0.43321	0.42758	0.41436	0.43421	0.43401	0.42943	0.43404	0.42888	0.43977	0.43211	0.4303	0.42359	0.43043	0.42246	0.43785	0.41676	0.41844	0.4403	0.4347	0.42913	0.43268	0.43421	0.42261	0.43745	0.4279	0.42644	0.42963	0.41979	0.42976	0.43783	0.43232	0.42413	0.41943	0.42136
	501	0.43192	0.42408	0.43006	0.4197	0.43661	0.41404	0.42452	0.42009	0.41681	0.41997	0.42573	0.4236	0.42755	0.42677	0.41855	0.42321	0.4221	0.4246	0.42699	0.42231	0.42965	0.43573	0.43253	0.43101	0.42256	0.42942	0.42396	0.42082	0.42203	0.43844	0.42115	0.43124	0.43367	0.41812	0.41566	0.43228	0.41684	0.42678	0.4253	0.42702	0.42656	0.42442	0.43137	0.41752	0.41929	0.41981	0.42158	0.43498
	502	0.41376	0.43438	0.42806	0.44488	0.4251	0.4154	0.42807	0.42747	0.45203	0.42291	0.40759	0.42672	0.42107	0.42034	0.42503	0.428	0.42364	0.43114	0.42953	0.44209	0.43174	0.42781	0.42913	0.41919	0.41892	0.42733	0.41593	0.43228	0.42675	0.42269	0.42483	0.42895	0.4229	0.43942	0.41656	0.4301	0.42727	0.42926	0.42474	0.42794	0.42647	0.42699	0.41067	0.43883	0.42292	0.42555	0.42832	0.42544
	503	0.41435	0.43107	0.42395	0.43511	0.42759	0.42984	0.43376	0.42217	0.42794	0.426	0.42492	0.42006	0.42095	0.42303	0.42527	0.43211	0.41424	0.4266	0.43496	0.42869	0.42733	0.43074	0.43195	0.43562	0.41139	0.42641	0.42053	0.42561	0.42858	0.43352	0.43719	0.4258	0.42013	0.42349	0.42061	0.42434	0.43786	0.42517	0.43078	0.43495	0.43311	0.41199	0.41705	0.4294	0.42889	0.44077	0.42272	0.42369
	504	0.42703	0.43897	0.42516	0.44042	0.43968	0.4247	0.42144	0.42507	0.43908	0.42928	0.42134	0.42603	0.41444	0.43036	0.43197	0.44413	0.42261	0.41648	0.43819	0.43894	0.43235	0.42193	0.42649	0.43694	0.42521	0.42253	0.41387	0.42042	0.4341	0.42607	0.42487	0.42796	0.42083	0.43011	0.42596	0.42925	0.4404	0.42661	0.42356	0.42736	0.4349	0.43989	0.42482	0.42537	0.44082	0.42471	0.42775	0.42765
	505	0.41668	0.42686	0.42869	0.43629	0.43128	0.43403	0.42739	0.42882	0.43657	0.41779	0.42018	0.42812	0.43823	0.43208	0.43181	0.42964	0.43139	0.43079	0.42754	0.43065	0.42699	0.42905	0.43597	0.43965	0.42561	0.42141	0.42873	0.4408	0.43128	0.43138	0.42332	0.43312	0.44494	0.43583	0.42118	0.43814	0.42617	0.4331	0.43315	0.42857	0.43261	0.42917	0.42143	0.4341	0.42174	0.42594	0.42525	0.42336
	506	0.42837	0.41854	0.42405	0.43395	0.42976	0.42301	0.41706	0.43004	0.43747	0.42152	0.41378	0.41458	0.4161	0.42633	0.42533	0.42552	0.42085	0.42581	0.43856	0.4318	0.42521	0.44309	0.45084	0.42877	0.43242	0.4277	0.41182	0.42406	0.42542	0.4255	0.42635	0.42846	0.43007	0.42453	0.42368	0.42515	0.42623	0.42983	0.43997	0.42277	0.41687	0.43049	0.42108	0.42271	0.43037	0.42235	0.41731	0.41828
	507	0.41659	0.43093	0.43592	0.42284	0.4259	0.41328	0.42889	0.43631	0.43739	0.4276	0.4208	0.42612	0.41985	0.43718	0.44094	0.43912	0.41554	0.42557	0.41806	0.42958	0.4293	0.43837	0.43872	0.44178	0.42778	0.41961	0.4249	0.42216	0.42716	0.42198	0.43264	0.43369	0.43585	0.43101	0.43337	0.42992	0.42176	0.42446	0.43144	0.42961	0.43656	0.42726	0.42197	0.43604	0.41869	0.41988	0.42395	0.43302
	508	0.41958	0.42882	0.41988	0.42749	0.43531	0.42691	0.42513	0.43483	0.41963	0.42781	0.41868	0.40976	0.41548	0.42372	0.42	0.4313	0.42419	0.43319	0.42983	0.43244	0.43097	0.43228	0.43111	0.42896	0.4229	0.42066	0.41798	0.41558	0.41603	0.42953	0.4166	0.43357	0.42952	0.4264	0.42764	0.41261	0.42052	0.42818	0.42308	0.42722	0.42261	0.42458	0.43327	0.42597	0.43238	0.41677	0.42332	0.43113
	509	0.43114	0.43297	0.42066	0.43514	0.43504	0.41891	0.41691	0.42393	0.42446	0.42385	0.42523	0.43063	0.42338	0.41914	0.43592	0.43132	0.4299	0.42463	0.43192	0.42592	0.43377	0.42945	0.43105	0.44413	0.41924	0.4259	0.42568	0.41322	0.42692	0.42329	0.42237	0.42267	0.44543	0.4282	0.42479	0.42676	0.41491	0.43254	0.43669	0.43178	0.42962	0.42689	0.43217	0.42147	0.43154	0.41469	0.42594	0.42285
	510	0.42544	0.4304	0.43095	0.4289	0.43902	0.43048	0.42079	0.42449	0.42641	0.42863	0.42698	0.42816	0.41643	0.43338	0.42598	0.43287	0.41672	0.42757	0.42551	0.4343	0.43385	0.43387	0.4243	0.4385	0.41373	0.4342	0.42709	0.4198	0.43991	0.42227	0.42615	0.42651	0.41539	0.43765	0.43359	0.42736	0.42512	0.44112	0.4248	0.42386	0.4257	0.44859	0.41939	0.42699	0.43412	0.44224	0.41057	0.42089
	511	0.43041	0.42931	0.41354	0.42903	0.43214	0.42509	0.42177	0.41557	0.42946	0.42386	0.41626	0.43263	0.42363	0.42454	0.4261	0.42883	0.41877	0.43352	0.42869	0.44619	0.44505	0.42203	0.43894	0.4338	0.42255	0.42252	0.40974	0.42605	0.42956	0.42586	0.43133	0.43119	0.42741	0.43311	0.4354	0.42352	0.42854	0.42412	0.42582	0.42112	0.43452	0.4272	0.41932	0.44995	0.42025	0.42728	0.41673	0.42376
	512	0.41792	0.42831	0.42824	0.4309	0.43218	0.42505	0.41791	0.425	0.44598	0.42941	0.4263	0.42122	0.42773	0.43259	0.4388	0.42512	0.42701	0.43781	0.43213	0.43814	0.44153	0.4312	0.43983	0.44484	0.43277	0.4228	0.43303	0.42516	0.43303	0.43348	0.44112	0.4298	0.43432	0.42792	0.42701	0.44005	0.42136	0.43808	0.42495	0.42266	0.42149	0.43334	0.42989	0.43581	0.4425	0.41711	0.41733	0.42896
	513	0.43051	0.43357	0.42248	0.438	0.42208	0.40805	0.42647	0.41832	0.4247	0.42285	0.42367	0.43187	0.42561	0.4281	0.43706	0.43328	0.42735	0.42693	0.43391	0.43002	0.43076	0.42422	0.42845	0.42931	0.42975	0.41982	0.42655	0.42485	0.43041	0.42461	0.42479	0.43381	0.44915	0.43536	0.42521	0.43755	0.4388	0.4246	0.43239	0.42322	0.43311	0.42882	0.42226	0.42569	0.41731	0.42169	0.41396	0.43342
	514	0.4207	0.4121	0.41759	0.42487	0.42751	0.42955	0.42503	0.42756	0.42428	0.42706	0.41583	0.43212	0.42339	0.42657	0.4322	0.42827	0.41465	0.41791	0.4249	0.42498	0.42804	0.42231	0.43646	0.42523	0.41721	0.42572	0.42757	0.42124	0.4311	0.42165	0.43268	0.42713	0.43029	0.42432	0.41899	0.42187	0.43432	0.43576	0.43092	0.42559	0.42534	0.42488	0.42436	0.42923	0.42375	0.42364	0.43322	0.4201
	515	0.43704	0.42084	0.4192	0.42156	0.43341	0.43683	0.41292	0.43419	0.43715	0.42311	0.42654	0.42184	0.42819	0.43055	0.43221	0.4264	0.41624	0.4181	0.41665	0.42857	0.43672	0.42704	0.43685	0.43914	0.4186	0.41482	0.42323	0.4211	0.42964	0.42586	0.43695	0.43064	0.43814	0.4238	0.42641	0.4402	0.43749	0.43527	0.43075	0.42113	0.43733	0.4168	0.42491	0.44687	0.42481	0.4249	0.41526	0.4236
	516	0.42796	0.42663	0.43858	0.42786	0.43078	0.42861	0.42723	0.42873	0.4229	0.4244	0.42947	0.42409	0.42964	0.41651	0.41589	0.41699	0.42429	0.43301	0.41526	0.42639	0.42875	0.42775	0.42905	0.41803	0.43014	0.4288	0.42301	0.41716	0.42688	0.42603	0.43222	0.43285	0.43465	0.43772	0.4121	0.42952	0.42549	0.4378	0.43464	0.42248	0.4372	0.42269	0.4211	0.43326	0.43614	0.41691	0.42993	0.41736
	517	0.42531	0.42956	0.42505	0.42856	0.42862	0.42032	0.42128	0.4278	0.43574	0.42765	0.41626	0.41295	0.41317	0.42579	0.42087	0.43356	0.41488	0.42596	0.42649	0.42758	0.42057	0.43693	0.42915	0.43305	0.42195	0.41423	0.41639	0.42888	0.42205	0.42924	0.42579	0.42443	0.44428	0.42585	0.42374	0.42473	0.41892	0.41646	0.42372	0.40275	0.42984	0.42125	0.42849	0.4202	0.43612	0.43162	0.43351	0.43259
	518	0.43056	0.43488	0.42575	0.42642	0.43264	0.4274	0.42524	0.43236	0.44269	0.42973	0.42418	0.41487	0.41846	0.42102	0.41675	0.43149	0.42602	0.41914	0.43503	0.43494	0.43187	0.4395	0.42497	0.43152	0.41984	0.41873	0.43036	0.42814	0.428	0.42309	0.43505	0.42263	0.4303	0.4238	0.43427	0.42855	0.42386	0.4251	0.41218	0.42522	0.4412	0.4224	0.41752	0.43609	0.41928	0.4387	0.42699	0.43062
	519	0.42049	0.43617	0.41547	0.43656	0.43513	0.42821	0.42536	0.42998	0.424	0.41799	0.41602	0.42106	0.42161	0.43964	0.42019	0.43399	0.43864	0.42066	0.42954	0.42339	0.42619	0.43311	0.42653	0.42995	0.42498	0.4295	0.41694	0.42574	0.42654	0.43115	0.424	0.42441	0.42827	0.42978	0.41447	0.42741	0.43875	0.43745	0.42407	0.42513	0.42725	0.4112	0.42288	0.43184	0.43434	0.42668	0.42386	0.41989
	520	0.43673	0.42812	0.42595	0.42652	0.43815	0.43405	0.42311	0.41895	0.4226	0.42194	0.42123	0.42844	0.41851	0.42463	0.4273	0.42723	0.42848	0.42114	0.4286	0.43127	0.42889	0.42438	0.42888	0.43865	0.41989	0.42117	0.42012	0.42636	0.43809	0.42189	0.42575	0.42516	0.44508	0.43783	0.43004	0.42018	0.41933	0.42436	0.42578	0.43278	0.43372	0.42236	0.41413	0.44104	0.42781	0.43581	0.43323	0.41932
	521	0.43828	0.42245	0.43164	0.43418	0.43277	0.41637	0.42391	0.44116	0.43958	0.42673	0.43724	0.43332	0.43897	0.44694	0.42273	0.42701	0.42131	0.44379	0.42301	0.42114	0.42828	0.44729	0.42671	0.4307	0.4255	0.42145	0.43363	0.42592	0.44161	0.42641	0.43268	0.43317	0.44107	0.43428	0.42304	0.42251	0.42616	0.42669	0.43324	0.43743	0.43126	0.42547	0.42902	0.43757	0.43204	0.42273	0.42641	0.42731
	522	0.4205	0.41684	0.43095	0.42948	0.438	0.41151	0.42552	0.4417	0.42999	0.41965	0.4185	0.43086	0.42976	0.42827	0.42681	0.43375	0.42811	0.42982	0.42944	0.4381	0.43652	0.43671	0.43718	0.42578	0.41794	0.42512	0.41214	0.42784	0.42774	0.42296	0.43647	0.43415	0.43829	0.42986	0.42221	0.42062	0.42561	0.43485	0.42317	0.44685	0.43529	0.42742	0.4306	0.426	0.43141	0.42643	0.41827	0.42907
	523	0.42677	0.42955	0.41787	0.43513	0.43566	0.41554	0.42624	0.42601	0.44423	0.42469	0.41902	0.42245	0.41485	0.41668	0.42286	0.43831	0.42316	0.42911	0.42904	0.43813	0.4222	0.43876	0.42641	0.42866	0.41737	0.41891	0.42497	0.42359	0.42735	0.42407	0.42806	0.43676	0.43347	0.43182	0.4129	0.43775	0.42914	0.43185	0.42481	0.4211	0.42594	0.43472	0.42305	0.434	0.42608	0.42954	0.42522	0.44507
	524	0.41637	0.41706	0.42389	0.42051	0.43036	0.43243	0.41702	0.42047	0.42509	0.43001	0.40561	0.42347	0.40401	0.43258	0.43023	0.42829	0.42012	0.42168	0.41268	0.43022	0.43281	0.43695	0.42457	0.4275	0.43485	0.41717	0.42328	0.42472	0.43389	0.43145	0.41522	0.43282	0.43368	0.43528	0.42667	0.4351	0.43424	0.42973	0.43946	0.42265	0.42999	0.41106	0.41861	0.43816	0.43053	0.42055	0.43041	0.42192
	525	0.41869	0.42315	0.4301	0.4224	0.42818	0.43188	0.4236	0.42754	0.43033	0.42396	0.42685	0.41637	0.42408	0.42063	0.42035	0.41499	0.42054	0.43338	0.4234	0.42669	0.43297	0.42453	0.44602	0.4296	0.41648	0.4313	0.42373	0.42752	0.43085	0.427	0.41731	0.42493	0.43738	0.42528	0.42034	0.41844	0.42397	0.4385	0.42314	0.42483	0.42436	0.43249	0.42111	0.42866	0.41924	0.41831	0.42478	0.42115
	526	0.42058	0.43352	0.42028	0.42428	0.42731	0.42427	0.41914	0.42765	0.43514	0.40956	0.41676	0.41857	0.41742	0.42168	0.41756	0.42673	0.423	0.42221	0.43177	0.43356	0.42984	0.42752	0.42992	0.42954	0.43446	0.42866	0.42375	0.43025	0.43134	0.42365	0.42659	0.42525	0.43075	0.42937	0.42634	0.43495	0.43221	0.43342	0.42686	0.43197	0.43657	0.42116	0.42241	0.4237	0.42384	0.43036	0.41665	0.41814
	527	0.41728	0.42658	0.42043	0.43216	0.42425	0.4182	0.4164	0.43318	0.43512	0.42147	0.41656	0.42358	0.4321	0.41839	0.42003	0.42414	0.42667	0.43467	0.42225	0.43612	0.43146	0.42874	0.43013	0.42223	0.41081	0.41064	0.41604	0.42555	0.43535	0.41295	0.42598	0.42317	0.43431	0.42932	0.41457	0.4191	0.4185	0.43114	0.42758	0.42474	0.43152	0.41141	0.40868	0.42193	0.42212	0.42797	0.41396	0.42109
	528	0.42231	0.43265	0.41885	0.41732	0.42569	0.4319	0.4212	0.42387	0.42514	0.43581	0.42376	0.4228	0.40938	0.42216	0.41899	0.42138	0.42107	0.42044	0.43381	0.43607	0.43562	0.42654	0.44358	0.42462	0.42455	0.42193	0.4286	0.42553	0.43105	0.41724	0.42984	0.4276	0.43898	0.41777	0.4198	0.42738	0.42511	0.43313	0.43151	0.41279	0.42516	0.42943	0.42573	0.43787	0.42269	0.42754	0.41811	0.41852
	529	0.42022	0.42058	0.42324	0.41451	0.43423	0.42008	0.42277	0.41872	0.40792	0.42374	0.42768	0.42557	0.41818	0.43124	0.42218	0.42762	0.41608	0.42455	0.42428	0.42763	0.42153	0.43745	0.4254	0.42222	0.42911	0.42801	0.41279	0.43234	0.44127	0.43546	0.42502	0.42744	0.43599	0.42834	0.42073	0.4292	0.43289	0.4301	0.42267	0.42887	0.43212	0.41857	0.42666	0.43342	0.42433	0.43164	0.42784	0.41271
	530	0.42142	0.42383	0.42287	0.42041	0.43935	0.41117	0.42557	0.42247	0.4374	0.41896	0.41802	0.42319	0.42616	0.41737	0.44043	0.42438	0.42171	0.42848	0.42775	0.43118	0.43615	0.43573	0.42896	0.42112	0.42427	0.42278	0.42829	0.41373	0.43441	0.42474	0.42235	0.43	0.4239	0.42321	0.42354	0.43451	0.42682	0.42677	0.43248	0.43707	0.44378	0.41207	0.4178	0.43979	0.42829	0.42446	0.42827	0.42715
	531	0.41831	0.42095	0.41728	0.42918	0.44049	0.42043	0.42252	0.42725	0.44575	0.41739	0.42036	0.4211	0.42781	0.41533	0.43294	0.43273	0.42472	0.43334	0.4274	0.42527	0.43565	0.44024	0.43597	0.42106	0.42398	0.43722	0.42459	0.41217	0.41931	0.42793	0.43262	0.42689	0.42247	0.42442	0.42542	0.41666	0.43483	0.43385	0.42875	0.42701	0.41762	0.42473	0.43076	0.43191	0.4238	0.42423	0.42252	0.43422
	532	0.41302	0.42496	0.42048	0.42272	0.42696	0.42547	0.41963	0.41661	0.42999	0.422	0.41887	0.42055	0.42757	0.42476	0.42709	0.43146	0.41718	0.4255	0.42598	0.43755	0.42755	0.43656	0.43211	0.44278	0.42435	0.43163	0.41821	0.42611	0.42815	0.4272	0.43054	0.41846	0.42643	0.43271	0.41674	0.41906	0.42493	0.41239	0.42957	0.42732	0.43401	0.4255	0.41745	0.43359	0.42412	0.42732	0.41307	0.41913
	533	0.41919	0.42623	0.4255	0.42922	0.43583	0.4173	0.42407	0.42974	0.43329	0.42213	0.41831	0.41614	0.4156	0.42465	0.42782	0.43827	0.43116	0.43723	0.42696	0.42486	0.44166	0.42686	0.44526	0.42623	0.4279	0.43708	0.42226	0.41567	0.42079	0.4292	0.41666	0.44002	0.4203	0.43012	0.42501	0.43123	0.42675	0.43093	0.4225	0.4278	0.43502	0.42116	0.41762	0.42663	0.42474	0.42819	0.42378	0.41498
	534	0.42269	0.43246	0.42359	0.42892	0.41572	0.42401	0.42867	0.42946	0.43515	0.42342	0.42146	0.43012	0.42075	0.43457	0.44472	0.42341	0.41634	0.41839	0.41849	0.4275	0.43612	0.43987	0.43482	0.42876	0.42518	0.42876	0.42769	0.42171	0.4441	0.43384	0.43072	0.42982	0.43742	0.41832	0.41848	0.42065	0.42436	0.42706	0.44105	0.42045	0.43662	0.43529	0.42348	0.43023	0.43356	0.42457	0.42407	0.4271
	535	0.42342	0.42659	0.42607	0.4348	0.43684	0.42626	0.42529	0.433	0.42609	0.42879	0.42332	0.42764	0.42702	0.42842	0.42689	0.43956	0.42065	0.43387	0.42775	0.44231	0.43506	0.43297	0.44005	0.43321	0.42611	0.43575	0.4143	0.42455	0.43464	0.43293	0.42447	0.42251	0.43831	0.42615	0.4215	0.42743	0.42499	0.42937	0.43355	0.43032	0.43281	0.4236	0.43357	0.42252	0.42748	0.42167	0.43154	0.42515
	536	0.4259	0.41903	0.41281	0.43025	0.42525	0.4197	0.43161	0.42106	0.42036	0.41565	0.41728	0.42531	0.41672	0.42982	0.4196	0.43008	0.40882	0.4234	0.43303	0.43874	0.44024	0.42796	0.43105	0.43507	0.4139	0.41598	0.41499	0.42122	0.4272	0.42694	0.41812	0.42212	0.43438	0.42768	0.4131	0.43077	0.42124	0.42938	0.42276	0.4313	0.42083	0.42731	0.4154	0.42304	0.42501	0.42159	0.41967	0.41886
	537	0.4271	0.42073	0.4086	0.43411	0.42984	0.41697	0.4126	0.42269	0.43674	0.4253	0.41493	0.41981	0.41602	0.42084	0.42639	0.4184	0.40554	0.42574	0.42452	0.45444	0.42537	0.42828	0.44233	0.42754	0.42227	0.42104	0.42266	0.41315	0.42905	0.42348	0.41396	0.43225	0.42843	0.42709	0.42729	0.41635	0.41749	0.43512	0.42178	0.42642	0.43153	0.41044	0.41605	0.42937	0.42137	0.41789	0.41996	0.43528
	538	0.42516	0.43159	0.42392	0.43184	0.43502	0.42462	0.4251	0.43974	0.42547	0.41833	0.4204	0.41931	0.41035	0.4254	0.43918	0.44444	0.42269	0.43124	0.43211	0.43025	0.43417	0.4309	0.42425	0.43458	0.42427	0.42282	0.42395	0.43199	0.43589	0.4213	0.42889	0.42134	0.44565	0.43115	0.41861	0.4244	0.41621	0.4222	0.42641	0.41955	0.43644	0.42642	0.41793	0.43688	0.42549	0.42845	0.42718	0.41852
	539	0.42036	0.43787	0.42635	0.43169	0.42194	0.42714	0.42156	0.42164	0.42856	0.42035	0.42465	0.41855	0.4224	0.4295	0.43239	0.43081	0.4155	0.42697	0.42822	0.44168	0.4409	0.44803	0.43141	0.43508	0.42025	0.42288	0.43473	0.42722	0.42312	0.41911	0.42585	0.42739	0.44079	0.42759	0.42663	0.41829	0.42443	0.42876	0.42688	0.42621	0.41969	0.43693	0.42904	0.42419	0.41972	0.42299	0.42679	0.42851
	540	0.42751	0.43299	0.44602	0.44339	0.43675	0.43463	0.41878	0.43512	0.43719	0.43243	0.41789	0.41914	0.42051	0.42869	0.42115	0.42903	0.43069	0.44079	0.4239	0.4436	0.42867	0.43766	0.4283	0.43885	0.4129	0.42624	0.43516	0.43247	0.44516	0.43403	0.43944	0.42187	0.43051	0.42922	0.42971	0.42697	0.41672	0.43798	0.43727	0.43103	0.42471	0.43841	0.426	0.44278	0.42195	0.43786	0.42545	0.43345
	541	0.43145	0.42315	0.42374	0.43963	0.42296	0.42092	0.42822	0.42226	0.43647	0.42772	0.43236	0.42305	0.41911	0.41888	0.42831	0.43359	0.42294	0.431	0.43492	0.43803	0.43958	0.42935	0.43919	0.43794	0.42318	0.42953	0.42093	0.41587	0.42595	0.42944	0.44417	0.42861	0.43757	0.43132	0.42668	0.42535	0.43597	0.41541	0.42373	0.42338	0.43836	0.42561	0.42277	0.42711	0.42816	0.42161	0.41329	0.42943
	542	0.4249	0.42942	0.42957	0.4347	0.43228	0.41933	0.42848	0.43239	0.43411	0.42822	0.42503	0.42476	0.42347	0.42143	0.42146	0.42728	0.41826	0.42042	0.42381	0.43249	0.43922	0.438	0.43529	0.4361	0.41955	0.42419	0.42409	0.41702	0.43398	0.42461	0.43284	0.41629	0.43771	0.43322	0.41917	0.42707	0.42838	0.43049	0.43323	0.42412	0.42848	0.43201	0.42104	0.43427	0.42052	0.42207	0.42826	0.42067
	543	0.42557	0.43603	0.41831	0.43308	0.4304	0.42388	0.43017	0.42955	0.42974	0.40911	0.42816	0.43411	0.44434	0.42456	0.43326	0.42992	0.42549	0.41647	0.42862	0.44212	0.42649	0.43246	0.43269	0.4177	0.4254	0.42443	0.42224	0.41085	0.44702	0.43104	0.44206	0.43242	0.43249	0.43767	0.42032	0.43776	0.43398	0.42893	0.44078	0.42356	0.42415	0.43443	0.42713	0.43545	0.43301	0.43139	0.42117	0.42806
	544	0.41855	0.42655	0.42388	0.42861	0.4324	0.41593	0.41153	0.43055	0.418	0.41829	0.41997	0.42174	0.42357	0.42543	0.41501	0.43519	0.42715	0.42776	0.41875	0.42361	0.42273	0.42544	0.43661	0.42657	0.4108	0.42324	0.419	0.41597	0.42202	0.42369	0.42563	0.43334	0.43194	0.43033	0.43025	0.4248	0.41656	0.43048	0.42635	0.41232	0.43225	0.42788	0.42715	0.42646	0.42533	0.4226	0.42417	0.43035
	545	0.42776	0.42145	0.42823	0.43526	0.43274	0.41819	0.41825	0.41679	0.42311	0.4128	0.42131	0.41814	0.42056	0.43494	0.43019	0.42927	0.40683	0.43162	0.43947	0.43922	0.43573	0.42083	0.43647	0.43307	0.42685	0.42601	0.42997	0.41696	0.43695	0.42396	0.43209	0.42801	0.43352	0.43172	0.42816	0.42357	0.42528	0.43898	0.42177	0.42306	0.43133	0.42236	0.42275	0.42593	0.42292	0.42356	0.42089	0.42509
	546	0.42781	0.43673	0.42003	0.44168	0.43473	0.42451	0.41744	0.42067	0.44301	0.4236	0.41424	0.42925	0.43448	0.4291	0.43157	0.4316	0.42048	0.42855	0.42143	0.43557	0.4422	0.42858	0.4302	0.43452	0.433	0.42469	0.41336	0.43647	0.43353	0.43007	0.43793	0.43109	0.44292	0.42813	0.42551	0.4335	0.417	0.43853	0.43605	0.42053	0.43269	0.42661	0.42718	0.43541	0.43061	0.42043	0.42141	0.43197
	547	0.4239	0.42946	0.41307	0.44299	0.42735	0.42385	0.43496	0.42419	0.43002	0.41732	0.42395	0.42361	0.42173	0.42475	0.42998	0.44384	0.42623	0.43201	0.43149	0.435	0.44578	0.43881	0.4325	0.43872	0.42989	0.43578	0.43957	0.43859	0.44431	0.43126	0.42712	0.4379	0.42905	0.43225	0.42458	0.42577	0.44342	0.42095	0.43591	0.43714	0.44875	0.42936	0.4278	0.4308	0.42293	0.42535	0.42383	0.42812
	548	0.42937	0.42496	0.41857	0.42967	0.4188	0.42746	0.43148	0.41862	0.42662	0.42562	0.43013	0.43258	0.41606	0.4268	0.43117	0.43264	0.41189	0.41874	0.42635	0.41961	0.43381	0.43788	0.43534	0.42378	0.42562	0.43629	0.42764	0.42109	0.43607	0.42903	0.43207	0.42561	0.4406	0.42809	0.41275	0.41953	0.42333	0.42043	0.42979	0.42061	0.42352	0.43092	0.42709	0.43094	0.42772	0.42967	0.42569	0.42286
	549	0.42636	0.4221	0.4268	0.42536	0.42645	0.42446	0.41601	0.43227	0.42554	0.41894	0.42004	0.42816	0.41118	0.42569	0.42068	0.43313	0.42231	0.42722	0.42266	0.43765	0.44036	0.44272	0.43173	0.42519	0.42607	0.42116	0.40549	0.42211	0.42826	0.42833	0.4448	0.43301	0.42412	0.42869	0.42596	0.42104	0.43288	0.42635	0.42426	0.42123	0.42503	0.42754	0.42835	0.42711	0.43536	0.42259	0.43047	0.41656
	550	0.42567	0.42609	0.40407	0.42193	0.43023	0.4136	0.41787	0.42505	0.41818	0.41265	0.41381	0.42561	0.41736	0.4215	0.42821	0.42491	0.42168	0.42178	0.42195	0.42437	0.4292	0.42113	0.42071	0.42896	0.42319	0.43376	0.41766	0.42057	0.42784	0.42872	0.42415	0.41526	0.44592	0.42868	0.41984	0.42416	0.43202	0.41383	0.43255	0.41597	0.42537	0.42728	0.41812	0.43053	0.4261	0.43371	0.42021	0.4326
	551	0.41918	0.4332	0.4139	0.4381	0.42333	0.42946	0.42672	0.42501	0.43831	0.41736	0.42074	0.42738	0.42192	0.41827	0.439	0.43978	0.42328	0.43696	0.41851	0.43982	0.43204	0.42876	0.42068	0.432	0.43441	0.42725	0.43556	0.42565	0.42645	0.43291	0.43831	0.43519	0.43014	0.42553	0.42437	0.43001	0.43524	0.43156	0.42971	0.42958	0.44094	0.42246	0.42932	0.43027	0.43914	0.4252	0.42535	0.41308
	552	0.42372	0.43259	0.42577	0.43242	0.42628	0.42837	0.43305	0.4276	0.43255	0.43438	0.41771	0.42816	0.41668	0.42799	0.42793	0.43392	0.42092	0.44206	0.42882	0.43002	0.43584	0.44797	0.42916	0.42955	0.41954	0.42254	0.4264	0.43019	0.43445	0.42583	0.44123	0.43155	0.42713	0.42163	0.42018	0.43124	0.43	0.42567	0.43222	0.42847	0.43222	0.42873	0.42396	0.43825	0.42512	0.42499	0.4183	0.43349
	553	0.42151	0.43451	0.43263	0.4336	0.43842	0.42864	0.41631	0.42395	0.43693	0.42517	0.43081	0.41976	0.42624	0.44587	0.43714	0.4284	0.42704	0.43697	0.42961	0.42966	0.43384	0.44105	0.43042	0.444	0.42796	0.42584	0.41789	0.43326	0.42562	0.42837	0.42889	0.43729	0.44073	0.43426	0.42709	0.4325	0.42352	0.43665	0.42893	0.43434	0.42977	0.42278	0.42776	0.44745	0.4239	0.42498	0.42236	0.42412
	554	0.42227	0.4363	0.42502	0.42718	0.44501	0.42231	0.41579	0.42209	0.42728	0.4222	0.42909	0.4326	0.41919	0.41351	0.42827	0.41814	0.42359	0.42469	0.43004	0.42691	0.43725	0.44274	0.4231	0.42419	0.42076	0.43096	0.42235	0.4244	0.43702	0.42401	0.42184	0.43178	0.43145	0.4262	0.43039	0.42103	0.41392	0.43164	0.42895	0.41942	0.42541	0.42146	0.42808	0.4307	0.43325	0.43005	0.41674	0.42051
	555	0.43336	0.42944	0.42369	0.43521	0.43352	0.43259	0.42752	0.42202	0.42383	0.43188	0.42422	0.42143	0.41819	0.42174	0.42257	0.43186	0.42208	0.42453	0.43337	0.43392	0.43846	0.43818	0.43292	0.43771	0.41882	0.42857	0.41183	0.42748	0.43616	0.42847	0.42738	0.42161	0.43208	0.43312	0.42043	0.41255	0.42216	0.43341	0.42711	0.42982	0.43065	0.43073	0.42243	0.43841	0.42746	0.42868	0.41678	0.43328
	556	0.42359	0.42165	0.43261	0.43052	0.42706	0.42253	0.42011	0.42986	0.43011	0.41745	0.42395	0.42222	0.4191	0.42286	0.4267	0.44631	0.41794	0.42842	0.42461	0.42932	0.42952	0.43012	0.43392	0.43031	0.42869	0.43086	0.42224	0.42517	0.43585	0.42571	0.43037	0.4407	0.43302	0.42779	0.42642	0.42419	0.41511	0.42984	0.43266	0.42931	0.43641	0.41541	0.41718	0.42908	0.42194	0.43607	0.42992	0.43362
	557	0.43188	0.41277	0.42398	0.42641	0.42963	0.42302	0.41171	0.41634	0.42498	0.41884	0.41924	0.41813	0.41811	0.4179	0.42508	0.42275	0.42402	0.4119	0.41331	0.43753	0.43237	0.44032	0.42787	0.44046	0.42148	0.41304	0.41431	0.41897	0.42257	0.41769	0.42961	0.4295	0.43292	0.43204	0.4248	0.43616	0.42925	0.43311	0.42469	0.40972	0.42603	0.40786	0.41742	0.42777	0.42146	0.42708	0.42286	0.42224
	558	0.41972	0.4357	0.43545	0.43778	0.42526	0.42011	0.41133	0.41944	0.44145	0.42659	0.41374	0.41507	0.4234	0.42966	0.42626	0.44199	0.42779	0.43327	0.4312	0.43524	0.42387	0.43758	0.41913	0.42527	0.43291	0.42938	0.42214	0.42605	0.42215	0.436	0.41967	0.43429	0.44347	0.42347	0.41343	0.42321	0.41464	0.42663	0.43783	0.42213	0.4201	0.43053	0.42276	0.42906	0.42257	0.41259	0.42474	0.414
	559	0.41568	0.41888	0.43118	0.43379	0.41123	0.41889	0.4185	0.43212	0.42173	0.42932	0.41851	0.42443	0.42256	0.42634	0.43024	0.42162	0.41827	0.42921	0.42008	0.43399	0.42903	0.44369	0.42859	0.42987	0.41812	0.42187	0.42235	0.41438	0.4242	0.42723	0.42208	0.42425	0.43612	0.42349	0.42293	0.43117	0.423	0.42965	0.42511	0.41107	0.41803	0.4346	0.42613	0.42735	0.42828	0.42797	0.3999	0.42933
	560	0.41777	0.42765	0.42554	0.4428	0.42868	0.42956	0.42766	0.42316	0.44937	0.42948	0.422	0.43514	0.41189	0.43126	0.43325	0.43156	0.41785	0.4237	0.43323	0.44494	0.43514	0.4361	0.44261	0.43054	0.41486	0.43271	0.42047	0.43278	0.44066	0.43221	0.43338	0.42685	0.43102	0.43296	0.42189	0.41664	0.42206	0.42469	0.4339	0.42385	0.43072	0.42447	0.41809	0.42591	0.42581	0.43158	0.42279	0.41928
	561	0.43666	0.43672	0.42102	0.43229	0.42642	0.42797	0.42795	0.4329	0.43546	0.4341	0.42264	0.42295	0.42719	0.42215	0.43111	0.43428	0.42769	0.42839	0.425	0.43403	0.43287	0.43491	0.43305	0.43626	0.42332	0.42577	0.4352	0.4126	0.42754	0.42726	0.42766	0.42279	0.42826	0.43775	0.42044	0.43095	0.43265	0.42922	0.41866	0.42216	0.43866	0.43407	0.4297	0.43723	0.42085	0.43072	0.42305	0.4335
	562	0.42691	0.43362	0.43788	0.44563	0.43473	0.42041	0.43302	0.424	0.43415	0.41399	0.42602	0.42446	0.41611	0.43048	0.42822	0.42652	0.41703	0.44136	0.43396	0.4391	0.43151	0.43748	0.43027	0.44165	0.42753	0.41627	0.42012	0.4205	0.41971	0.42782	0.41851	0.42301	0.43157	0.43128	0.43165	0.4247	0.44155	0.42697	0.42832	0.42571	0.42257	0.42094	0.42272	0.4255	0.43229	0.4268	0.41036	0.41993
	563	0.41541	0.41989	0.42063	0.42781	0.42037	0.42334	0.42865	0.42504	0.43344	0.42442	0.42055	0.41787	0.42833	0.42578	0.45097	0.43461	0.42178	0.42315	0.42954	0.42847	0.42683	0.42512	0.42975	0.43009	0.4137	0.42828	0.41707	0.42502	0.42935	0.43238	0.43494	0.43465	0.43557	0.42746	0.43609	0.42172	0.42134	0.42378	0.43951	0.42154	0.42966	0.42129	0.41586	0.42715	0.42453	0.42763	0.42934	0.42219
	564	0.41774	0.42156	0.43699	0.4316	0.43946	0.41912	0.42732	0.43251	0.42568	0.41905	0.41752	0.42588	0.42614	0.41972	0.43171	0.42939	0.41982	0.42565	0.41151	0.43507	0.4343	0.42937	0.41977	0.44681	0.4116	0.41193	0.43271	0.42024	0.42654	0.42238	0.42696	0.42715	0.42723	0.42453	0.41985	0.42343	0.41666	0.44668	0.4306	0.41838	0.43148	0.42035	0.421	0.42951	0.42591	0.43351	0.42117	0.43186
	565	0.43859	0.42897	0.42132	0.43948	0.43713	0.42592	0.42159	0.41817	0.44143	0.43816	0.41862	0.42843	0.42095	0.43053	0.41839	0.42794	0.41705	0.43274	0.43567	0.4311	0.43009	0.4343	0.43324	0.43576	0.41601	0.43041	0.42563	0.42317	0.43896	0.42054	0.42427	0.42385	0.43178	0.42771	0.41894	0.42194	0.42705	0.43565	0.43415	0.42794	0.43439	0.43568	0.41687	0.42621	0.433	0.42368	0.41838	0.42737
	566	0.42569	0.417	0.41338	0.43186	0.42157	0.42802	0.41112	0.41347	0.42229	0.4201	0.41974	0.4248	0.41422	0.42986	0.43223	0.42639	0.41756	0.43151	0.42782	0.44019	0.43056	0.41909	0.42742	0.42407	0.42204	0.4154	0.413	0.41761	0.43881	0.42026	0.42218	0.42416	0.42702	0.43074	0.41946	0.42031	0.41753	0.43262	0.41171	0.43087	0.43402	0.42199	0.42909	0.43492	0.41729	0.42095	0.41688	0.41105
	567	0.41952	0.42029	0.42854	0.4283	0.43485	0.42703	0.42268	0.43312	0.44684	0.41546	0.4249	0.4291	0.42189	0.41706	0.41981	0.44132	0.4267	0.42083	0.42234	0.43053	0.42895	0.43173	0.4356	0.43501	0.4223	0.42595	0.41024	0.42907	0.41833	0.42255	0.43721	0.43579	0.42424	0.42422	0.4251	0.42435	0.43039	0.42463	0.43765	0.41772	0.43213	0.424	0.42775	0.44144	0.41695	0.434	0.43645	0.43345
	568	0.42574	0.42842	0.4175	0.42901	0.42875	0.42419	0.4254	0.43315	0.42774	0.4164	0.42248	0.41966	0.42462	0.43304	0.41866	0.4407	0.41282	0.42406	0.4337	0.42906	0.42131	0.43777	0.4363	0.42886	0.42607	0.42893	0.4159	0.42058	0.42671	0.43223	0.42855	0.4302	0.43988	0.42828	0.42122	0.43516	0.42518	0.42971	0.43769	0.42642	0.42804	0.42467	0.42734	0.43408	0.41949	0.42909	0.42739	0.42956
	569	0.41742	0.43192	0.40984	0.42997	0.42481	0.41808	0.42146	0.42367	0.4221	0.42023	0.40529	0.41526	0.4117	0.41952	0.43235	0.42087	0.42618	0.42577	0.41677	0.43023	0.4268	0.43506	0.43437	0.42573	0.42138	0.42063	0.4055	0.42653	0.43109	0.42746	0.42907	0.42368	0.42478	0.42781	0.42594	0.41755	0.43073	0.41649	0.42665	0.42664	0.42785	0.40804	0.41339	0.4171	0.42348	0.4219	0.41462	0.43698
	570	0.4229	0.4195	0.42158	0.42836	0.42948	0.42063	0.43137	0.43319	0.4405	0.43701	0.41813	0.41919	0.43059	0.42648	0.42436	0.43147	0.42654	0.43128	0.418	0.42321	0.43343	0.43764	0.44171	0.43147	0.42131	0.43069	0.42497	0.41522	0.42997	0.42845	0.41996	0.43936	0.42313	0.42862	0.4207	0.42505	0.43671	0.42934	0.41761	0.42112	0.423	0.44883	0.43134	0.43468	0.4315	0.4294	0.42506	0.43245
	571	0.41377	0.42872	0.41379	0.4296	0.43194	0.41326	0.42275	0.42488	0.43595	0.41175	0.40718	0.4034	0.4092	0.4201	0.41666	0.42409	0.41113	0.4276	0.41696	0.4331	0.42261	0.41911	0.42243	0.42847	0.42571	0.42225	0.41217	0.4119	0.42102	0.43029	0.42009	0.42335	0.42638	0.42171	0.42117	0.42999	0.42439	0.42027	0.42266	0.42936	0.4225	0.43328	0.41836	0.42087	0.42052	0.42178	0.42848	0.41076
	572	0.41846	0.42274	0.42729	0.43027	0.43536	0.42243	0.41936	0.42405	0.42149	0.42432	0.42324	0.42596	0.42719	0.43292	0.43237	0.43911	0.42556	0.43106	0.4344	0.42145	0.4259	0.43883	0.42894	0.44494	0.42554	0.41849	0.42558	0.42855	0.43091	0.4295	0.42295	0.43019	0.44176	0.43322	0.43099	0.426	0.42475	0.4224	0.42173	0.43873	0.42813	0.43111	0.42409	0.42585	0.42154	0.41964	0.424	0.42874
	573	0.41673	0.43007	0.41032	0.43596	0.43349	0.42114	0.42241	0.41925	0.4341	0.42036	0.4109	0.42263	0.42415	0.42708	0.42202	0.42545	0.41521	0.42736	0.42629	0.43796	0.43086	0.43073	0.43493	0.42267	0.41404	0.42487	0.41841	0.4291	0.43003	0.43275	0.416	0.41906	0.43017	0.42476	0.42181	0.42202	0.42171	0.42866	0.42758	0.41913	0.42551	0.42317	0.43889	0.43422	0.43001	0.432	0.42447	0.42506
	574	0.44098	0.44393	0.42375	0.44384	0.4458	0.42912	0.43114	0.433	0.44285	0.43531	0.42826	0.4393	0.42666	0.44017	0.43863	0.4465	0.42153	0.43625	0.43289	0.4497	0.44984	0.44302	0.44233	0.4477	0.42766	0.43098	0.4261	0.43793	0.43876	0.43339	0.44858	0.43172	0.4449	0.43971	0.43065	0.44381	0.44219	0.43486	0.44205	0.43181	0.44221	0.4351	0.431	0.44586	0.4319	0.44242	0.43472	0.44763
	575	0.42234	0.43159	0.42971	0.42836	0.42557	0.42596	0.41567	0.42586	0.43172	0.42557	0.42757	0.42657	0.42275	0.43116	0.4321	0.41725	0.42875	0.42357	0.42431	0.42818	0.42874	0.43106	0.43592	0.43148	0.41415	0.41357	0.42491	0.43004	0.44204	0.42153	0.43606	0.42459	0.4351	0.4228	0.42243	0.42347	0.42206	0.42123	0.42145	0.42467	0.42777	0.42644	0.42838	0.42895	0.43466	0.42303	0.41556	0.43293
	576	0.43321	0.42949	0.43403	0.44559	0.4314	0.43432	0.421	0.42669	0.43272	0.42323	0.41459	0.42675	0.41106	0.42338	0.42703	0.43611	0.44223	0.42419	0.42676	0.43677	0.43831	0.42743	0.44446	0.43319	0.42923	0.4236	0.42713	0.43954	0.44742	0.42634	0.41656	0.43844	0.43427	0.44385	0.4258	0.4236	0.43888	0.42489	0.43434	0.4279	0.43011	0.42769	0.4182	0.43281	0.43178	0.43265	0.43102	0.43348
	577	0.42694	0.43555	0.42693	0.43791	0.42671	0.41466	0.40963	0.42294	0.42037	0.42191	0.43721	0.42265	0.42288	0.4326	0.42107	0.42354	0.43179	0.42142	0.43166	0.44661	0.42531	0.4399	0.43641	0.44066	0.41685	0.42845	0.4205	0.41801	0.43366	0.42915	0.4267	0.42155	0.43733	0.43016	0.42013	0.4183	0.43071	0.42726	0.43208	0.43015	0.4237	0.42455	0.42456	0.44303	0.43366	0.43071	0.42869	0.43301
	578	0.42573	0.44183	0.41941	0.43707	0.42798	0.42424	0.41893	0.42458	0.4384	0.42437	0.42386	0.41874	0.41098	0.41541	0.43001	0.43361	0.43391	0.42225	0.42558	0.42978	0.43475	0.43399	0.43347	0.43797	0.43019	0.42565	0.43459	0.43141	0.43219	0.4303	0.42538	0.42969	0.43309	0.43197	0.42255	0.42365	0.42483	0.42268	0.42505	0.42155	0.42666	0.43156	0.42332	0.41769	0.42482	0.43222	0.42006	0.42457
	579	0.42139	0.41907	0.42379	0.42861	0.41771	0.42882	0.41836	0.41504	0.44213	0.42623	0.42172	0.4328	0.43148	0.41603	0.44102	0.42558	0.43266	0.42752	0.42498	0.4286	0.43731	0.43429	0.42933	0.42489	0.42617	0.43085	0.43079	0.42434	0.44617	0.4322	0.42343	0.4379	0.43272	0.43525	0.42651	0.42966	0.42789	0.43325	0.42328	0.42349	0.43333	0.42959	0.42652	0.42314	0.44316	0.41553	0.4152	0.42092
	580	0.42271	0.42685	0.41324	0.44102	0.43151	0.42467	0.42285	0.4271	0.43219	0.41365	0.42432	0.42506	0.42126	0.42106	0.43115	0.43197	0.43113	0.43299	0.42482	0.43168	0.43475	0.42432	0.4307	0.4296	0.42621	0.4319	0.40577	0.42218	0.43387	0.42803	0.43181	0.4289	0.43177	0.4246	0.42013	0.41531	0.43855	0.42839	0.43122	0.4256	0.42344	0.43121	0.42721	0.4294	0.4283	0.42085	0.42456	0.42261
	581	0.42206	0.43673	0.42972	0.43097	0.43606	0.4313	0.43375	0.42642	0.42681	0.43241	0.41783	0.42519	0.42736	0.42736	0.42885	0.42809	0.42548	0.44162	0.42857	0.44165	0.42566	0.43977	0.43314	0.43285	0.42284	0.42901	0.42161	0.42559	0.43314	0.42186	0.43262	0.43725	0.44495	0.4178	0.42717	0.4272	0.42559	0.43378	0.43062	0.43295	0.43272	0.43535	0.40755	0.42308	0.43599	0.43086	0.42795	0.43767
	582	0.43713	0.43132	0.42841	0.43198	0.42405	0.42498	0.42291	0.43684	0.43541	0.42995	0.41209	0.43453	0.42538	0.41714	0.42924	0.43127	0.41649	0.43653	0.431	0.43316	0.43375	0.42933	0.4383	0.42946	0.41675	0.42188	0.4229	0.42618	0.42245	0.4278	0.42796	0.43212	0.43766	0.41766	0.42132	0.4163	0.41954	0.42666	0.42707	0.43138	0.43256	0.43073	0.4134	0.42686	0.43236	0.43116	0.41747	0.42345
	583	0.43485	0.4297	0.42985	0.43643	0.42968	0.42503	0.42859	0.43289	0.42214	0.41973	0.4128	0.42835	0.42532	0.42589	0.42781	0.44226	0.42996	0.42709	0.41824	0.43553	0.42751	0.44257	0.42463	0.42987	0.42455	0.42658	0.42327	0.42704	0.42548	0.42896	0.42417	0.43649	0.43601	0.43038	0.41884	0.42637	0.43017	0.42712	0.42657	0.4265	0.42327	0.42409	0.42562	0.42977	0.43237	0.42625	0.42201	0.42061
	584	0.42547	0.43997	0.42165	0.44765	0.43229	0.42363	0.42068	0.42797	0.43113	0.42739	0.42734	0.42802	0.42593	0.42583	0.42182	0.42752	0.42604	0.4313	0.42141	0.4238	0.43921	0.44404	0.43568	0.44221	0.42553	0.41882	0.42639	0.41719	0.42407	0.4344	0.43218	0.42973	0.43295	0.43144	0.42342	0.42392	0.42765	0.43117	0.41994	0.42031	0.4246	0.42724	0.42124	0.43352	0.41746	0.4296	0.42899	0.4253
	585	0.42334	0.41775	0.42243	0.42057	0.41808	0.41676	0.41552	0.42609	0.42487	0.40496	0.409	0.42023	0.41413	0.42109	0.42197	0.42155	0.42062	0.42134	0.42028	0.43256	0.42108	0.43166	0.41904	0.42222	0.41726	0.43118	0.41843	0.42077	0.41974	0.43152	0.42837	0.42527	0.43019	0.42497	0.41833	0.43426	0.42174	0.4132	0.43919	0.42849	0.42267	0.43589	0.42118	0.42151	0.42391	0.41701	0.4158	0.42397
	586	0.42552	0.42641	0.42441	0.44043	0.43058	0.43248	0.42215	0.42156	0.42593	0.41608	0.41634	0.43343	0.40808	0.42079	0.42848	0.44695	0.42324	0.43143	0.42297	0.43851	0.4206	0.42322	0.43099	0.43673	0.41933	0.4211	0.41762	0.42438	0.42884	0.41596	0.42377	0.43052	0.43922	0.43131	0.4297	0.41729	0.42928	0.42138	0.4182	0.43365	0.43031	0.42164	0.42387	0.43813	0.43622	0.42349	0.42326	0.42262
	587	0.43006	0.42198	0.42054	0.42811	0.42901	0.42657	0.416	0.42167	0.4202	0.41526	0.42273	0.41635	0.41331	0.42615	0.42946	0.42505	0.42174	0.42524	0.42664	0.43523	0.42992	0.4263	0.43532	0.43403	0.42944	0.42383	0.41185	0.42438	0.42982	0.4169	0.4261	0.42162	0.43903	0.42172	0.41813	0.43032	0.43119	0.41256	0.42559	0.42974	0.43809	0.42945	0.42285	0.42969	0.42819	0.42607	0.42964	0.41748
	588	0.43532	0.43349	0.42117	0.43872	0.41382	0.42192	0.41887	0.42646	0.42769	0.41177	0.41799	0.41955	0.41135	0.42366	0.41695	0.42534	0.42826	0.42735	0.42515	0.43208	0.43503	0.43563	0.42659	0.43407	0.43156	0.42087	0.4193	0.41866	0.42454	0.41533	0.42305	0.43225	0.42055	0.42243	0.4217	0.42033	0.42781	0.41676	0.41072	0.42237	0.42312	0.42332	0.42549	0.43723	0.42398	0.42719	0.41572	0.41782
	589	0.42061	0.42817	0.42167	0.429	0.43512	0.42561	0.42719	0.42267	0.43254	0.42674	0.41941	0.42026	0.42026	0.41389	0.42346	0.42592	0.41988	0.41238	0.4281	0.41843	0.42757	0.42767	0.43364	0.41885	0.4226	0.43332	0.41924	0.4239	0.43022	0.42776	0.41937	0.43007	0.42885	0.41527	0.42791	0.43626	0.42041	0.43237	0.41487	0.42314	0.42477	0.43243	0.4324	0.41833	0.42727	0.4273	0.42368	0.43075
	590	0.4237	0.4318	0.43278	0.43761	0.43944	0.42438	0.41411	0.42198	0.4391	0.41974	0.42637	0.42067	0.42162	0.43203	0.41527	0.42571	0.43028	0.43894	0.42394	0.43692	0.42182	0.42509	0.4368	0.43216	0.43035	0.42337	0.42762	0.42904	0.42901	0.4303	0.42654	0.41648	0.44138	0.42878	0.42391	0.42205	0.43277	0.43679	0.44668	0.42184	0.42064	0.43023	0.43057	0.43428	0.44431	0.42985	0.42823	0.43229
	591	0.43555	0.42335	0.42725	0.42991	0.43348	0.41245	0.42306	0.43168	0.43231	0.42997	0.41953	0.42881	0.42104	0.43036	0.43329	0.42853	0.41773	0.4255	0.43212	0.43343	0.42812	0.42639	0.42964	0.44303	0.4213	0.42958	0.42672	0.42045	0.43753	0.42484	0.42588	0.42544	0.42796	0.42652	0.42694	0.42978	0.43041	0.42535	0.42316	0.43129	0.42437	0.43115	0.42272	0.43276	0.43016	0.42432	0.42221	0.42547
	592	0.42193	0.42494	0.42204	0.43002	0.42992	0.42533	0.41865	0.43063	0.43695	0.42584	0.43281	0.41077	0.42106	0.42612	0.43088	0.42482	0.43106	0.43745	0.42862	0.44303	0.43117	0.43198	0.42961	0.42841	0.43112	0.42865	0.42189	0.42747	0.42919	0.42888	0.4268	0.42595	0.43264	0.42399	0.42405	0.41994	0.42875	0.42676	0.43971	0.42582	0.4353	0.43283	0.43619	0.43011	0.43961	0.43923	0.4255	0.428
	593	0.42592	0.42326	0.42311	0.4223	0.43624	0.42211	0.41758	0.42555	0.43324	0.42295	0.41622	0.44111	0.42576	0.42976	0.42458	0.42651	0.4251	0.41567	0.42998	0.42925	0.43454	0.42709	0.43707	0.43211	0.41673	0.42333	0.41306	0.43278	0.43932	0.41977	0.42754	0.41559	0.4393	0.42837	0.4274	0.4195	0.42164	0.42058	0.42206	0.42149	0.43699	0.42315	0.40861	0.43517	0.41663	0.42375	0.41235	0.43145
	594	0.42219	0.42386	0.42237	0.42898	0.42372	0.43264	0.42347	0.42566	0.42125	0.41949	0.42577	0.42739	0.42118	0.40844	0.43019	0.42059	0.41586	0.42014	0.42374	0.43081	0.42502	0.42316	0.42777	0.42792	0.42379	0.42735	0.41807	0.41479	0.42782	0.41874	0.42762	0.42497	0.43738	0.41998	0.43513	0.42388	0.43008	0.425	0.41274	0.42105	0.42811	0.42612	0.41921	0.42711	0.4257	0.42419	0.42968	0.41777
	595	0.4196	0.42325	0.42917	0.43472	0.43931	0.41805	0.43766	0.42006	0.43421	0.42592	0.42426	0.42322	0.41974	0.41229	0.43075	0.42202	0.41541	0.43059	0.42448	0.43025	0.43699	0.42959	0.43171	0.43199	0.42245	0.41675	0.41512	0.42746	0.42874	0.42548	0.42301	0.43727	0.44539	0.42829	0.42891	0.41546	0.42346	0.42809	0.43383	0.41909	0.42479	0.4156	0.42061	0.43095	0.42875	0.4317	0.41952	0.4304
	596	0.42726	0.42774	0.42965	0.42297	0.4192	0.43078	0.43322	0.41793	0.4215	0.42134	0.4307	0.42526	0.42663	0.43109	0.42204	0.42253	0.41009	0.43368	0.42348	0.43649	0.4291	0.4426	0.44276	0.43902	0.41996	0.42431	0.41783	0.42344	0.4243	0.43233	0.42107	0.41873	0.4447	0.42487	0.42019	0.43219	0.4234	0.43502	0.42258	0.42879	0.42931	0.42803	0.42379	0.4333	0.42905	0.42716	0.4263	0.42494
	597	0.43362	0.42766	0.42201	0.43258	0.43263	0.42472	0.41735	0.4297	0.43105	0.41684	0.42624	0.43386	0.41811	0.42493	0.41774	0.42654	0.43338	0.41558	0.432	0.43513	0.43892	0.43711	0.43284	0.4377	0.42194	0.41929	0.4274	0.42551	0.42457	0.43038	0.42517	0.44974	0.42698	0.4387	0.41913	0.43593	0.43326	0.42754	0.42518	0.43907	0.43615	0.42287	0.41805	0.42893	0.41837	0.42633	0.43364	0.42659
	598	0.42546	0.42377	0.42639	0.42575	0.42688	0.43121	0.43031	0.44101	0.43731	0.42531	0.40942	0.43193	0.41702	0.42875	0.43834	0.43891	0.4207	0.43401	0.42106	0.44235	0.43272	0.44423	0.44508	0.44431	0.42605	0.42281	0.42961	0.42156	0.44682	0.43306	0.4387	0.42506	0.4441	0.42503	0.42037	0.43225	0.42445	0.43509	0.43299	0.42729	0.43435	0.4204	0.42434	0.42994	0.43073	0.42657	0.42603	0.42343
	599	0.44113	0.42964	0.43624	0.43955	0.42863	0.41186	0.42106	0.41866	0.43506	0.42466	0.41339	0.42197	0.41499	0.44253	0.42389	0.43367	0.4168	0.43284	0.42819	0.43924	0.43298	0.43765	0.42725	0.44319	0.41674	0.42119	0.42107	0.43396	0.43113	0.43489	0.43736	0.42613	0.43266	0.43043	0.42295	0.42671	0.41968	0.42792	0.43457	0.42135	0.42953	0.42919	0.41403	0.42295	0.42212	0.41417	0.42088	0.4223
[truncated: 552 more columns]

## Sheet: Fig 3c
Encoding capacity of the PUF tags
Pattern size (μm)	Encoding capacity.log (30 nm)	Encoding capacity.log (50 nm)	Encoding capacity.log (70 nm)	Encoding capacity.log (90 nm)
0	0	0	0	0
70	219	142	115	96
95	378	251	206	165
120	573	407	348	275

## Sheet: Fig 3e
Cross-sectional profile of rough Au network surface
Distance (nm)	Height (nm)
0	-0.43106
2.56834	-0.36342
5.13668	-0.0483
7.70502	0.34214
10.2734	0.58862
12.8417	0.65271
15.4101	0.44615
17.9784	0.31185
20.5467	0.19785
23.1151	-0.05726
25.6834	0.14566
28.2518	0.31497
30.8201	0.57579
33.3884	0.68248
35.9568	0.71618
38.5251	0.63165
41.0935	0.50422
43.6618	0.00828
46.2302	-0.3357
48.7985	0.01919
51.3668	0.03083
53.9352	0.23141
56.5035	0.14335
59.0718	-0.22369
61.6402	-0.3314
64.2085	-0.22971
66.7769	0.27687
69.3452	0.55412
71.9136	0.74646
74.4819	0.82014
77.0502	0.59026
79.6186	0.31275
82.1869	0.20944
84.7553	0.32209
87.3236	0.2708
89.8919	0.46875
92.4603	0.23183
95.0286	-0.04829
97.597	-0.48254
100.165	-0.2627
102.734	0.33379
105.302	0.73725
107.87	0.77235
110.439	0.83407
113.007	0.779
115.575	0.50355
118.144	0.06912
120.712	-0.51563
123.28	-0.32083
125.849	0.56025
128.417	1.09426
130.985	0.86624
133.554	0.63826
136.122	0.52609
138.69	0.10285
141.259	-0.03042
143.827	0.21469
146.395	0.12075
148.964	0.39497
151.532	0.30293
154.101	0.16169
156.669	0.0521
159.237	0.08366
161.805	-0.0404
164.374	0.00297
166.942	0.08702
169.511	0.26934
172.079	0.58302
174.647	0.43354
177.216	0.29536
179.784	0.1589
182.352	-0.11819
184.921	0.06417
187.489	0.27357
190.057	0.15147
192.626	0.19693
195.194	0.062
197.762	0.07895
200.331	-0.00415
202.899	-0.64485
205.467	-0.53802
208.036	-0.61147
210.604	-0.21326
213.172	0.14985
215.741	0.32226
218.309	0.51053
220.877	0.2008
223.446	0.37841
226.014	0.41419
228.582	0.38042

## Sheet: Fig 3f
Raman spectra of the R6G probe molecules from the Si/SiO2 substrate and roughened Au network surface
Raman shift (cm-1)	On pattern (intensity a. u.)	On SiO2 (intensity a. u.)
1800.7	76.6192	88.4505
1799.25	83.7824	85.8253
1797.8	88.4264	83.9988
1796.35	90.5512	82.9709
1794.9	90.1567	82.7416
1793.44	78.4555	83.311
1791.99	71.9383	84.241
1790.54	61.4117	97.8937
1789.08	70.5265	88.4078
1787.63	62.0253	93.7663
1786.18	70.1064	86.7686
1784.72	73.2452	73.7888
1783.27	66.775	80.798
1781.81	82.1708	86.1402
1780.36	75.5144	105.777
1778.9	68.2394	85.1657
1777.45	52.6183	83.2499
1775.99	39.5961	79.8776
1774.54	37.6905	52.8797
1773.08	36.6955	62.153
1771.62	49.3332	49.5231
1770.17	70.1401	62.3608
1768.71	73.9352	60.5013
1767.25	72.6132	70.0142
1765.79	64.5865	83.7439
1764.34	54.9449	63.477
1762.88	61.9009	77.3276
1761.42	53.9373	63.314
1759.96	49.4344	66.1997
1758.5	44.7888	85.298
1757.04	40.6203	93.576
1755.58	32.1271	86.3861
1754.12	41.8792	70.891
1752.66	28.9296	58.5513
1751.2	48.9394	59.6562
1749.74	52.6938	49.1964
1748.28	45.6168	71.3091
1746.82	44.2754	64.5707
1745.36	48.8816	81.933
1743.9	54.9583	82.3732
1742.44	71.052	90.662
1740.98	63.8497	65.5006
1739.51	64.3822	44.1269
1738.05	57.548	30.2975
1736.59	53.1186	28.6546
1735.12	46.4792	25.3666
1733.66	47.0824	33.4359
1732.2	63.1113	48.6825
1730.73	96.0266	49.44
1729.27	113.751	63.6098
1727.8	112.429	67.0721
1726.34	118.749	60.4695
1724.88	124.452	44.869
1723.41	110.028	62.5786
1721.94	96.2026	68.9338
1720.48	102.374	82.4833
1719.01	124.716	90.924
1717.55	129.12	112.944
1716.08	126.466	107.104
1714.61	127.938	112.618
1713.15	119.163	99.0318
1711.68	118.198	93.848
1710.21	122.37	87.943
1708.74	135.858	81.2217
1707.27	146.951	79.0875
1705.81	143.95	68.5923
1704.34	146.929	59.1047
1702.87	140.353	63.7007
1701.4	115.978	52.0044
1699.93	101.787	55.0718
1698.46	93.0647	52.916
1696.99	80.0986	79.5774
1695.52	66.0889	81.9133
1694.05	76.7626	69.2233
1692.58	97.4242	87.2097
1691.11	111.076	87.2151
1689.64	108.664	115.477
1688.16	103.579	118.971
1686.69	107.178	106.856
1685.22	107.973	107.873
1683.75	115.148	105.849
1682.28	124.533	87.9449
1680.8	131.523	54.2365
1679.33	132.779	43.9308
1677.86	121.262	50.0597
1676.38	112.417	59.8185
1674.91	113.886	90.2907
1673.43	112.25	80.5554
1671.96	125.271	76.5111
1670.48	128.28	76.0877
1669.01	140.036	74.5317
1667.53	161.385	49.9466
1666.06	181.528	29.7175
1664.58	206.575	36.6749
1663.11	230.216	23.4722
1661.63	244.905	32.4072
1660.15	302.024	28.2972
1658.68	367.861	31.3398
1657.2	465.507	26.7414
1655.72	585.627	37.6555
1654.24	717.357	65.1092
1652.77	845.179	67.2823
1651.29	928.939	81.8372
1649.81	966.431	118.986
1648.33	956.456	126.896
1646.85	894.025	129.715
1645.37	804.935	103.162
1643.89	680.192	91.7954
1642.41	564.897	68.7407
1640.93	470.32	53.9631
1639.45	386.563	40.0876
1637.97	331.836	26.7637
1636.49	285.669	34.883
1635.01	253.874	46.0004
1633.53	231.999	51.7396
1632.04	189.401	48.2402
1630.56	163.874	31.744
1629.08	148.311	40.4062
1627.6	128.531	44.0994
1626.12	139.735	39.9208
1624.63	147.091	21.6263
1623.15	173.27	18.777
1621.66	190.587	23.6097
1620.18	187.349	27.7053
1618.7	193.63	31.5735
1617.21	204.452	15.7042
1615.73	192.997	19.7537
1614.24	203.021	45.9757
1612.76	201.208	44.6047
1611.27	223.285	73.9886
1609.79	225.492	76.9929
1608.3	239.905	112.512
1606.81	254.037	142.236
1605.33	279.067	136.273
1603.84	279.455	140.453
1602.35	297.15	104.802
1600.86	321.571	109.493
1599.38	349.673	121.638
1597.89	370.192	118.686
1596.4	392.833	141.761
1594.91	396.449	120.849
1593.42	390.905	126.707
1591.93	365.38	117.616
1590.44	361.112	113.221
1588.96	352.658	114.004
1587.47	353.95	107.926
1585.98	378.846	126.703
1584.48	405.109	139.48
1582.99	450.588	135.455
1581.5	502.415	133.796
1580.01	561.07	121.361
1578.52	630.324	134.385
1577.03	688.696	134.694
1575.54	735.9	151.58
1574.04	767.631	158.445
1572.55	761.12	148.203
1571.06	734.307	158.202
1569.57	704.832	159.376
1568.07	666.975	164.29
1566.58	605.235	179.263
1565.08	565.328	192.783
1563.59	508.94	203.173
1562.1	470.646	205.245
1560.6	423.78	229.196
1559.11	389.862	216.552
1557.61	390.844	184.545
1556.11	389.773	168.259
1554.62	379.756	148.296
1553.12	389.72	124.493
1551.63	398.98	107.492
1550.13	424.753	104.495
1548.63	434.793	102.785
1547.13	443.008	116.916
1545.64	451.179	147.238
1544.14	450.478	143.679
1542.64	435.633	158.281
1541.14	421.039	171.616
1539.64	414.75	196.237
1538.15	410.326	209.274
1536.65	403.301	207.17
1535.15	412.776	188.223
1533.65	424.567	156.742
1532.15	419.102	130.346
1530.65	401.544	102.187
1529.15	397.463	81.2339
1527.65	384.55	85.5213
1526.14	366.853	80.107
1524.64	356.138	94.1123
1523.14	368.868	106.446
1521.64	373.137	84.1625
1520.14	373.431	103.169
1518.63	396.045	102.29
1517.13	455.686	104.893
1515.63	518.66	121.088
1514.13	575.511	143.539
1512.62	637.232	164.996
1511.12	691.649	154.412
1509.61	730.775	163.743
1508.11	759.915	162.823
1506.61	783.365	155.661
1505.1	801.725	183.449
1503.59	783.135	158.488
1502.09	736.176	158.831
1500.58	689.482	181.956
1499.08	625.563	181.871
1497.57	565.589	200.228
1496.06	505.98	183.549
1494.56	456.277	172.734
1493.05	416.2	161.23
1491.54	374.955	134.107
1490.04	359.793	125.905
1488.53	348.474	124.935
1487.02	338.778	132.704
1485.51	329.734	135.283
1484	321.361	132.822
1482.49	313.002	141.178
1480.98	291.707	136.269
1479.47	285.645	133.361
1477.96	276.42	133.985
1476.45	262.051	123.564
1474.94	262.726	172.415
1473.43	265.222	195.991
1471.92	274.983	195.552
1470.41	290.009	198.51
1468.9	277.749	196.735
1467.39	283.668	204.088
1465.87	277.373	210.508
1464.36	272.972	199.404
1462.85	262.043	184.26
1461.34	258.929	186.529
1459.82	261.626	201.967
1458.31	277.975	189.499
1456.8	260.16	191.219
1455.28	259.769	209.144
1453.77	248.946	216.913
1452.25	252.06	240.235
1450.74	238.889	238.891
1449.22	232.482	214.77
1447.71	236.014	190.08
1446.19	246.995	190.865
1444.68	242.732	165.001
1443.16	232.891	170.263
1441.64	223.92	152.111
1440.13	233.452	152.684
1438.61	229.841	142.171
1437.09	229.523	139.83
1435.57	245.689	135.217
1434.06	255.013	119.374
1432.54	257.776	146.109
1431.02	245.608	168.831
1429.5	240.518	182.817
1427.98	234.142	204.274
1426.46	228.942	177.352
1424.94	235.371	183.532
1423.42	250.732	174.721
1421.9	263.661	168.4
1420.38	275.909	164.299
1418.86	271.374	154.647
1417.34	263.72	163.801
1415.82	243.465	132.042
1414.3	224.146	133.878
1412.78	211.229	122.072
1411.25	196.584	116.299
1409.73	192.244	114.257
1408.21	186.899	127.972
1406.68	189.778	136.816
1405.16	191.771	152.446
1403.64	182.916	172.115
1402.11	167.004	177.308
1400.59	166.041	176.681
1399.07	159.091	194.888
1397.54	163.05	187.329
1396.02	172.708	186.571
1394.49	198.453	163.716
1392.97	215.15	171.316
1391.44	228.11	159.296
1389.91	241.364	156.01
1388.39	261.696	155.507
1386.86	279.362	153.054
1385.33	292.458	155.595
1383.81	294.997	172.725
1382.28	296.039	186.062
1380.75	299.88	206.582
1379.22	305.834	212.926
1377.69	329.238	216.437
1376.17	359.709	198.385
1374.64	385.926	188.781
1373.11	425.527	179.844
1371.58	474.852	170.794
1370.05	544.554	159.033
1368.52	638.84	174.812
1366.99	758.174	187.618
1365.46	864.92	186.348
1363.93	959.592	176.572
1362.4	994.123	165.379
1360.86	986.002	157.375
1359.33	909.445	157.454
1357.8	802.274	166.75
1356.27	688.356	164.056
1354.74	591.949	155.72
1353.2	489.257	176.121
1351.67	423.087	191.39
1350.14	379.214	192.623
1348.6	348.15	194.914
1347.07	321.926	192.857
1345.53	306.718	186.419
1344	303.46	180.194
1342.47	280.754	189.305
1340.93	248.134	185.449
1339.4	219.298	171.274
1337.86	203.561	179.424
1336.32	188.912	182.627
1334.79	181.75	184.261
1333.25	184.234	165.02
1331.71	182.999	150.043
1330.18	164.666	151.039
1328.64	171.006	160.776
1327.1	185.249	173.155
1325.56	203.487	176.572
1324.03	219.997	167.147
1322.49	232.789	157.531
1320.95	235.206	143.447
1319.41	239.476	128.829
1317.87	240.037	110.333
1316.33	260.472	109.893
1314.79	288.574	120.357
1313.25	301.884	110.27
1311.71	312.076	122.005
1310.17	306.796	124.507
1308.63	296.593	116.999
1307.09	279.739	98.192
1305.55	265.075	72.1465
1304	262.241	76.6318
1302.46	258.595	79.1265
1300.92	249.005	80.6657
1299.38	235.997	114.238
1297.83	212.152	119.798
1296.29	183.913	142.729
1294.75	147.158	131.941
1293.2	137.841	120.89
1291.66	129.921	89.5825
1290.11	119.231	70.3278
1288.57	112.491	71.0272
1287.02	109.368	68.058
1285.48	98.2058	61.9135
1283.93	87.7869	104.697
1282.39	74.4174	105.826
1280.84	85.5123	107.808
1279.29	80.0448	117.749
1277.75	80.5794	117.524
1276.2	89.4219	118.404
1274.65	101.47	118.978
1273.11	108.193	102.124
1271.56	103.648	81.9848
1270.01	88.8169	57.3127
1268.46	98.3721	52.6022
1266.91	80.8875	66.782
1265.36	75.1782	73.4436
1263.81	88.3564	86.9011
1262.26	94.4043	86.1928
1260.71	96.42	96.0594
1259.16	83.2527	98.5028
1257.61	68.9815	92.9411
1256.06	52.8706	78.6205
1254.51	25.4001	64.6722
1252.96	12.5008	74.8329
1251.41	20.4128	94.4074
1249.86	37.5345	86.7473
1248.3	52.6952	76.7056
1246.75	59.9551	64.7336
1245.2	71.7002	58.7128
1243.65	67.1464	71.4831
1242.09	55.438	69.0134
1240.54	50.464	61.3642
1238.98	39.8317	63.8765
1237.43	25.5207	72.455
1235.88	24.0765	72.2612
1234.32	21.1487	66.2093
1232.77	22.7146	46.0802
1231.21	31.1793	18.9624
1229.66	26.457	15.8169
1228.1	37.4371	15.2357
1226.54	34.7123	26.4981
1224.99	33.0716	25.8009
1223.43	40.7575	35.2489
1221.87	38.6257	36.3707
1220.32	20.6658	51.1586
1218.76	6.62126	53.5683
1217.2	-2.59519	51.9342
1215.64	-4.19508	58.023
1214.08	-3.09202	74.3365
1212.52	13.6099	60.8439
1210.96	18.9534	81.562
1209.41	21.6706	87.5116
1207.85	23.0502	87.5023
1206.29	20.6982	84.0722
1204.73	33.8114	78.2353
1203.16	54.1976	69.9917
1201.6	81.8568	59.3414
1200.04	116.789	46.2844

## Sheet: Fig 4b
The training epoch of the classification model as a function of the newly added PUF patterns						Training and validation accuracy of the classification model with the first newly added image
Newly added image	Epoch						Epoch	Training accuracy	Validation accuracy
1	770						1	0.09083	0.09083
2	530						9	0.09083	0.09083
3	270						19	0.09083	0.09083
4	110						29	0.09083	0.09083
5	40						39	0.09083	0.09083
6	10						49	0.09083	0.09083
7	10						59	0.09083	0.09083
8	10						69	0.1211	0.13624
9	1						79	0.23464	0.22202
10	1						89	0.39358	0.33808
11	1						99	0.86285	0.75689
12	1						109	1.43052	1.25643
13	1						119	2.51287	2.17479
14	1						129	4.29155	3.59774
15	1						139	6.36543	5.33354
16	10						149	8.27278	6.96841
17	1						159	11.323	9.60238
18	1						169	15.7206	13.1295
19	1						179	20.4208	17.0249
20	1						189	24.7275	20.8548
21	1						199	29.3597	24.4323
22	1						209	32.5235	27.4044
23	1						219	35.3315	30.1342
24	30						229	38.6845	32.7783
25	1						239	42.855	36.2499
26	20						249	46.5789	39.0453
27	20						259	51.2262	42.5825
28	1						269	55.6691	46.4426
29	1						279	60.1801	50.0908
30	20						289	64.1387	53.517
31	1						299	67.9988	56.6606
32	20						309	71.7681	59.9758
33	1						319	75.4163	62.8822
34	1						329	78.1335	65.3951
35	1						339	80.6842	68.0997
36	40						349	82.6748	70.325
37	20						359	84.5141	72.3988
38	1						369	86.2095	74.4172
39	1						379	87.7914	76.0369
40	1						389	89.116	77.6163
41	20						399	90.2513	78.9686
42	1						409	91.2125	80.326
43	10						419	92.2419	81.5168
44	1						429	93.0215	82.5462
45	10						439	93.96	83.5604
46	1						449	94.7321	84.5393
47	10						459	95.33	85.4022
48	10						469	95.8901	86.1792
49	20						479	96.4124	86.8907
50	1						489	96.7227	87.6779
51	1						499	97.0935	88.3792
52	20						509	97.3358	88.9494
53	10						519	97.6007	89.4389
54	1						529	97.7218	89.9082
55	10						539	97.911	90.3068
56	1						549	98.1305	90.7811
57	1						559	98.3576	91.2706
58	20						569	98.4711	91.6288
59	1						579	98.6073	91.9568
60	1						589	98.7133	92.2949
61	1						599	98.8117	92.5472
62	1						609	98.9025	92.7591
63	10						619	98.9858	92.9862
64	20						629	99.0387	93.1577
65	10						639	99.1144	93.3142
66	1						649	99.1826	93.5564
67	1						659	99.228	93.7279
68	1						669	99.281	93.849
69	1						679	99.3415	93.9752
70	10						689	99.3567	94.1568
71	10						699	99.3945	94.2578
72	1						709	99.4399	94.3637
73	1						719	99.4626	94.4848
74	1						729	99.4626	94.621
75	1						739	99.4853	94.6867
76	20						749	99.508	94.8431
77	20						759	99.5307	94.9137
78	1						769	99.5383	95.0247
79	1
80	1
81	20
82	1
83	1
84	1
85	20
86	20
87	1
88	1
89	1
90	1
91	20
92	10
93	10
94	1
95	1
96	20
97	1
98	10
99	1
100	10
101	1
102	10
103	1
104	80
105	1
106	1
107	1
108	1
109	1
110	1
111	50
112	80
113	1
114	60
115	1
116	80
117	50
118	10
119	1
120	90
121	1
122	90
123	30
124	1
125	60
126	40
127	20
128	80
129	20
130	20
131	60
132	20
133	20
134	20
135	20
136	40
137	1
138	40
139	1
140	120
141	1
142	1
143	110
144	70
145	70
146	10
147	30
148	70
149	1
150	10
151	40
152	20
153	10
154	30
155	40
156	1
157	20
158	20
159	1
160	20
161	1
162	20
163	20
164	20
165	1
166	1
167	20
168	30
169	1
170	50
171	1
172	20
173	1
174	1
175	20
176	20
177	1
178	1
179	1
180	60
181	1
182	1
183	20
184	1
185	1
186	10
187	30
188	10
189	1
190	20
191	1
192	50
193	1
194	1
195	20
196	10
197	40
198	10
199	20
200	1

## Sheet: Fig 4c
Correct/wrong validation ratio and invalidation ratio of the 37000 images as a function of similarity threshold
Similarity threshold	Correct validation	Wrong validation	Invalidation
0	0.64959	0.35041	0
0.01	0.64959	0.35041	0
0.02	0.64959	0.35041	0
0.03	0.64959	0.35041	0
0.04	0.64959	0.35041	0
0.05	0.64959	0.35041	0
0.06	0.64959	0.35041	0
0.07	0.64959	0.35041	0
0.08	0.64959	0.35041	0
0.09	0.64959	0.35041	0
0.1	0.64959	0.35041	0
0.11	0.64959	0.35041	0
0.12	0.64959	0.35041	0
0.13	0.64959	0.35041	0
0.14	0.64959	0.35041	0
0.15	0.64959	0.35041	0
0.16	0.64959	0.35041	0
0.17	0.64959	0.35041	0
0.18	0.64959	0.35041	0
0.19	0.64959	0.35041	0
0.2	0.64959	0.35041	0
0.21	0.64959	0.35041	0
0.22	0.64959	0.35041	0
0.23	0.64959	0.35041	0
0.24	0.64959	0.35041	0
0.25	0.64959	0.35041	0
0.26	0.64959	0.35041	0
0.27	0.64959	0.35041	0
0.28	0.64959	0.35041	0
0.29	0.64959	0.35041	0
0.3	0.64959	0.35041	0
0.31	0.64959	0.35041	0
0.32	0.64959	0.35041	0
0.33	0.64959	0.35041	0
0.34	0.64959	0.35041	0
0.35	0.64959	0.35041	0
0.36	0.64959	0.35041	0
0.37	0.64959	0.35041	0
0.38	0.64959	0.35041	0
0.39	0.64959	0.35041	0
0.4	0.64959	0.35041	0
0.41	0.64959	0.35041	0
0.42	0.64959	0.34995	0.000459459
0.43	0.64959	0.34638	0.00403
0.44	0.64959	0.23262	0.11778
0.45	0.64959	0.11238	0.23803
0.46	0.64959	0.10195	0.24846
0.47	0.64959	0.0767	0.2737
0.48	0.64959	0.00843	0.34197
0.49	0.64959	2.7027e-05	0.35038
0.5	0.64959	0	0.35041
0.51	0.64959	0	0.35041
0.52	0.64959	0	0.35041
0.53	0.64959	0	0.35041
0.54	0.64959	0	0.35041
0.55	0.64919	0	0.35081
0.56	0.64443	0	0.35557
0.57	0.63314	0	0.36686
0.58	0.61408	0	0.38592
0.59	0.58973	0	0.41027
0.6	0.57092	0	0.42908
0.61	0.55965	0	0.44035
0.62	0.54673	0	0.45327
0.63	0.53095	0	0.46905
0.64	0.5193	0	0.4807
0.65	0.51584	0	0.48416
0.66	0.51578	0	0.48422
0.67	0.51578	0	0.48422
0.68	0.51578	0	0.48422
0.69	0.51578	0	0.48422
0.7	0.51578	0	0.48422
0.71	0.51576	0	0.48424
0.72	0.513	0	0.487
0.73	0.49632	0	0.50368
0.74	0.46141	0	0.53859
0.75	0.42968	0	0.57032
0.76	0.41522	0	0.58478
0.77	0.39092	0	0.60908
0.78	0.37946	0	0.62054
0.79	0.37941	0	0.62059
0.8	0.37941	0	0.62059
0.81	0.37941	0	0.62059
0.82	0.37941	0	0.62059
0.83	0.37941	0	0.62059
0.84	0.37941	0	0.62059
0.85	0.37941	0	0.62059
0.86	0.37941	0	0.62059
0.87	0.37941	0	0.62059
0.88	0.37941	0	0.62059
0.89	0.37941	0	0.62059
0.9	0.37941	0	0.62059
0.91	0.37941	0	0.62059
0.92	0.37932	0	0.62068
0.93	0.37835	0	0.62165
0.94	0.37159	0	0.62841
0.95	0.31424	0	0.68576
0.96	0.18576	0	0.81424
0.97	0.01416	0	0.98584
0.98	0	0	1
0.99	0	0	1
1	0	0	1

## Sheet: Fig S2
Cross-sectional profile of the Au network
Distance (μm）	Height （μm）
0	-1.03135
0.11763	-1.03135
0.23526	-1.03865
0.35289	-1.05025
0.47052	-1.04196
0.58815	-1.02605
0.70578	-1.04793
0.82341	-1.04561
0.94104	-1.05854
1.05867	-1.04926
1.1763	-1.05523
1.29393	-1.05357
1.41156	-1.0486
1.52919	-1.00814
1.64682	-0.98857
1.76445	-1.02837
1.88208	-1.04661
1.99971	-1.03798
2.11734	-1.04362
2.23497	-1.03135
2.35259	-1.0423
2.47022	-1.03765
2.58785	-1.02571
2.70548	-1.03633
2.82311	-1.035
2.94074	-1.03997
3.05837	-1.03201
3.176	-1.03997
3.29363	-1.0423
3.41126	-1.03931
3.52889	-1.034
3.64652	-1.01344
3.76415	-0.81911
3.88178	-0.58963
3.99941	-0.53988
4.11704	-0.52828
4.23467	-0.53856
4.3523	-0.52828
4.46993	-0.5296
4.58756	-0.54884
4.70519	-0.62743
4.82282	-0.94944
4.94045	-1.03599
5.05808	-1.0098
5.17571	-0.97796
5.29334	-1.01643
5.41097	-1.02074
5.5286	-1.04727
5.64623	-1.04594
5.76386	-1.03069
5.88149	-1.02041
5.99912	-1.03036
6.11675	-0.99653
6.23438	-1.04263
6.35201	-1.03235
6.46964	-1.03765
6.58726	-1.01974
6.70489	-0.99719
6.82252	-0.98824
6.94015	-0.971
7.05778	-0.99719
7.17541	-0.99089
7.29304	-1.02074
7.41067	-1.035
7.5283	-1.01875
7.64593	-1.04694
7.76356	-1.03898
7.88119	-0.99653
7.99882	-1.0088
8.11645	-1.02339

[truncated: 10 more sheets: Fig S3, Fig S5, Fig S7, Fig S8b, Fig S8c, Fig S8d, Fig S13, Fig S18, Fig S20, Fig S24]
